# Supplementary material for: Redox‐Induced Stabilization of AMBRA1 by USP7 Promotes Intestinal Oxidative Stress and Colitis Through Antagonizing DUB3‐Mediated NRF2 Deubiquitination
Source: Adv Sci (Weinh). 2025 Jan 31;12(12):2411320. doi: 10.1002/advs.202411320 (PMC11948009; doi:10.1002/advs.202411320)
Supplement: Supplementary file 2 — Table S1 [file ADVS-12-2411320-s001.xlsx]

## Sheet: Sheet1
Protein FDR Confidence: Combined	Master	Accession	Description	Exp. q-value: Combined	Sum PEP Score	Coverage [%]	# Peptides	# PSMs	# Unique Peptides	# AAs	MW [kDa]	calc. pI	Score Mascot: Mascot	# Peptides (by Search Engine): Mascot	# Protein Pathway Groups	# Razor Peptides	Abundance: F31: Sample	Found in Sample: [S31] F31: Sample	# Protein Groups	Modifications	gene symbol	Score Mascot: AMBRA1	Score Mascot: pLVX-con	A1/pLEX
High	Master Protein	Q9C0C7	Activating molecule in BECN1-regulated autophagy protein 1 OS=Homo sapiens OX=9606 GN=AMBRA1 PE=1 SV=2	0	554.499	74	73	220	3	1298	142.4	7.18	7246	73	0	90	3.5841e+10	High	1		AMBRA1	7246	228	31.7807
High	Master Protein	A0A075B6T1	Activating molecule in BECN1-regulated autophagy protein 1 OS=Homo sapiens OX=9606 GN=AMBRA1 PE=1 SV=1	0	552.844	82	71	214	1	1179	129.5	6.98	7078	71	0	0	1100539008	High	1		AMBRA1	7078	228	31.0439
High	Master Protein	Q16531	DNA damage-binding protein 1 OS=Homo sapiens OX=9606 GN=DDB1 PE=1 SV=1	0	262.906	47	52	67	52	1140	126.9	5.26	2087	52	0	0	1.11616e+09	High	1		DDB1	2087	#N/A	#N/A
High	Master Protein	P10809	60 kDa heat shock protein, mitochondrial OS=Homo sapiens OX=9606 GN=HSPD1 PE=1 SV=2	0	169.18	65	36	43	36	573	61	5.87	1390	36	0	0	454453151	High	1		HSPD1	1390	193	7.20207
High	Master Protein	P68366	Tubulin alpha-4A chain OS=Homo sapiens OX=9606 GN=TUBA4A PE=1 SV=1	0	135.58	60	22	31	5	448	49.9	5.06	1167	22	0	19	6.06171e+08	High	1		TUBA4A	1167	350	3.33429
High	Master Protein	Q71U36	Tubulin alpha-1A chain OS=Homo sapiens OX=9606 GN=TUBA1A PE=1 SV=1	0	133.17	63	22	31	2	451	50.1	5.06	1166	22	0	4	271424074	High	1		TUBA1A	1166	#N/A	#N/A
High	Master Protein	P07900	Heat shock protein HSP 90-alpha OS=Homo sapiens OX=9606 GN=HSP90AA1 PE=1 SV=5	0	155.151	43	31	36	19	732	84.6	5.02	1147	31	0	0	2.97765e+08	High	1		HSP90AA1	1147	168	6.82738
High	Master Protein	P49411	Elongation factor Tu, mitochondrial OS=Homo sapiens OX=9606 GN=TUFM PE=1 SV=2	0	143.414	63	26	32	26	452	49.5	7.61	1106	26	0	0	4.66555e+08		1		TUFM	1106	205	5.39512
High	Master Protein	P04350	Tubulin beta-4A chain OS=Homo sapiens OX=9606 GN=TUBB4A PE=1 SV=2	0	124.787	56	18	35	1	444	49.6	4.88	962	18	0	0	5645888	High	1		TUBB4A	962	#N/A	#N/A
High	Master Protein	P08238	Heat shock protein HSP 90-beta OS=Homo sapiens OX=9606 GN=HSP90AB1 PE=1 SV=4	0	143.041	52	36	38	22	724	83.2	5.03	903	36	0	12	4.09754e+08	High	1		HSP90AB1	903	97	9.30928
High	Master Protein	P13639	Elongation factor 2 OS=Homo sapiens OX=9606 GN=EEF2 PE=1 SV=4	0	123.329	42	32	36	31	858	95.3	6.83	877	32	0	1	9.75124e+07	High	1		EEF2	877	23	38.1304
High	Master Protein	P02545	Prelamin-A/C OS=Homo sapiens OX=9606 GN=LMNA PE=1 SV=1	0	91.237	42	23	26	22	664	74.1	7.02	785	23	0	0	5.30565e+07	High	1		LMNA	785	136	5.77206
High	Master Protein	Q8TD19	Serine/threonine-protein kinase Nek9 OS=Homo sapiens OX=9606 GN=NEK9 PE=1 SV=2	0	105.715	33	23	23	23	979	107.1	5.74	748	23	0	0	2.906e+08	High	1		NEK9	748	#N/A	#N/A
High	Master Protein	P06733	Alpha-enolase OS=Homo sapiens OX=9606 GN=ENO1 PE=1 SV=2	0	85.727	51	15	20	13	434	47.1	7.39	714	15	0	1	1.45891e+08	High	1		ENO1	714	124	5.75806
High	Master Protein	P50990	T-complex protein 1 subunit theta OS=Homo sapiens OX=9606 GN=CCT8 PE=1 SV=4	0	88.571	47	22	24	22	548	59.6	5.6	694	22	0	0	1.07732e+08	High	1		CCT8	694	#N/A	#N/A
High	Master Protein	Q99832	T-complex protein 1 subunit eta OS=Homo sapiens OX=9606 GN=CCT7 PE=1 SV=2	0	71.284	44	19	24	19	543	59.3	7.65	649	19	0	0	4.62525e+07	High	1	Acetyl [N-Term]	CCT7	649	#N/A	#N/A
High	Master Protein	P29401	Transketolase OS=Homo sapiens OX=9606 GN=TKT PE=1 SV=3	0	76.814	37	19	19	19	623	67.8	7.66	578	19	0	0	9.83215e+07	High	1		TKT	578	48	12.0417
High	Master Protein	O15294	UDP-N-acetylglucosamine--peptide N-acetylglucosaminyltransferase 110 kDa subunit OS=Homo sapiens OX=9606 GN=OGT PE=1 SV=3	0	82.954	27	22	26	22	1046	116.9	6.7	577	22	0	0	5.8582e+07	High	1	Acetyl [N-Term]	OGT	577	#N/A	#N/A
High	Master Protein	P50991	T-complex protein 1 subunit delta OS=Homo sapiens OX=9606 GN=CCT4 PE=1 SV=4	0	82.392	45	20	22	20	539	57.9	7.83	552	20	0	0	2.70812e+08	High	1		CCT4	552	64	8.625
High	Master Protein	P04843	Dolichyl-diphosphooligosaccharide--protein glycosyltransferase subunit 1 OS=Homo sapiens OX=9606 GN=RPN1 PE=1 SV=1	0	76.917	42	22	23	22	607	68.5	6.38	544	22	0	0	6.03589e+07	High	1		RPN1	544	67	8.1194
High	Master Protein	P31327	Carbamoyl-phosphate synthase [ammonia], mitochondrial OS=Homo sapiens OX=9606 GN=CPS1 PE=1 SV=2	0	105.665	26	32	34	31	1500	164.8	6.74	532	32	0	1	6.83062e+07	High	1		CPS1	532	97	5.48454
High	Master Protein	P00558	Phosphoglycerate kinase 1 OS=Homo sapiens OX=9606 GN=PGK1 PE=1 SV=3	0	82.828	55	18	19	18	417	44.6	8.1	532	18	0	0	188741817	High	1		PGK1	532	107	4.97196
High	Master Protein	P78371	T-complex protein 1 subunit beta OS=Homo sapiens OX=9606 GN=CCT2 PE=1 SV=4	0	75.296	44	15	16	15	535	57.5	6.46	524	15	0	0	4.05774e+07	High	1	Acetyl [N-Term]	CCT2	524	26	20.1538
High	Master Protein	P04075	Fructose-bisphosphate aldolase A OS=Homo sapiens OX=9606 GN=ALDOA PE=1 SV=2	0	67.057	65	19	19	16	364	39.4	8.09	517	19	0	2	1.16132e+08	High	1		ALDOA	517	47	11
High	Master Protein	P60174	Triosephosphate isomerase OS=Homo sapiens OX=9606 GN=TPI1 PE=1 SV=3	0	66.394	62	12	13	12	286	30.8	5.92	500	12	0	0	3.39467e+07	High	1		TPI1	500	#N/A	#N/A
High	Master Protein	Q9UJS0	Calcium-binding mitochondrial carrier protein Aralar2 OS=Homo sapiens OX=9606 GN=SLC25A13 PE=1 SV=2	0	72.612	42	22	22	17	675	74.1	8.62	491	22	0	3	4.76581e+07	High	1		SLC25A13	491	29	16.931
High	Master Protein	P17987	T-complex protein 1 subunit alpha OS=Homo sapiens OX=9606 GN=TCP1 PE=1 SV=1	0	69.19	35	16	19	16	556	60.3	6.11	472	16	0	0	8.50302e+07	High	1	Acetyl [N-Term]	TCP1	472	#N/A	#N/A
High	Master Protein	P40227	T-complex protein 1 subunit zeta OS=Homo sapiens OX=9606 GN=CCT6A PE=1 SV=3	0	59.213	40	16	18	16	531	58	6.68	470	16	0	0	5.95418e+07	High	1		CCT6A	470	#N/A	#N/A
High	Master Protein	A0A5F9ZHM4	L-lactate dehydrogenase OS=Homo sapiens OX=9606 GN=LDHB PE=1 SV=1	0	48.622	37	12	15	11	341	37.4	6.25	456	12	0	0	8.53937e+07	High	1		LDHB	456	66	6.90909
High	Master Protein	P11413	Glucose-6-phosphate 1-dehydrogenase OS=Homo sapiens OX=9606 GN=G6PD PE=1 SV=4	0	73.516	45	21	23	21	515	59.2	6.84	445	21	0	0	67804210	High	1		G6PD	445	#N/A	#N/A
High	Master Protein	O75746	Calcium-binding mitochondrial carrier protein Aralar1 OS=Homo sapiens OX=9606 GN=SLC25A12 PE=1 SV=2	0	52.743	27	16	18	11	678	74.7	8.38	428	16	0	0	1.93248e+07	High	1		SLC25A12	428	53	8.07547
High	Master Protein	P04083	Annexin A1 OS=Homo sapiens OX=9606 GN=ANXA1 PE=1 SV=2	0	43.77	34	9	9	9	346	38.7	7.02	425	9	0	0	2.84005e+07	High	1	Acetyl [N-Term]	ANXA1	425	#N/A	#N/A
High	Master Protein	Q9Y266	Nuclear migration protein nudC OS=Homo sapiens OX=9606 GN=NUDC PE=1 SV=1	0	54.899	47	16	16	16	331	38.2	5.38	415	16	0	0	61959439	High	1		NUDC	415	#N/A	#N/A
High	Master Protein	Q9NVI7	ATPase family AAA domain-containing protein 3A OS=Homo sapiens OX=9606 GN=ATAD3A PE=1 SV=2	0	56.029	27	17	19	7	634	71.3	8.98	413	17	0	6	55626051	High	1	Acetyl [N-Term]	ATAD3A	413	94	4.39362
High	Master Protein	Q9UG63	ATP-binding cassette sub-family F member 2 OS=Homo sapiens OX=9606 GN=ABCF2 PE=1 SV=2	0	63.907	33	19	22	19	623	71.2	7.37	411	19	0	0	4.58433e+07	High	1		ABCF2	411	35	11.7429
High	Master Protein	Q9BUF5	Tubulin beta-6 chain OS=Homo sapiens OX=9606 GN=TUBB6 PE=1 SV=1	0	60.442	27	11	17	3	446	49.8	4.88	405	11	0	0		High	1		TUBB6	405	#N/A	#N/A
High	Master Protein	P49368	T-complex protein 1 subunit gamma OS=Homo sapiens OX=9606 GN=CCT3 PE=1 SV=4	0	76.905	45	21	22	21	545	60.5	6.49	399	21	0	0	6.43395e+07	High	1	Acetyl [N-Term]	CCT3	399	#N/A	#N/A
High	Master Protein	Q14257	Reticulocalbin-2 OS=Homo sapiens OX=9606 GN=RCN2 PE=1 SV=1	0	38.679	31	8	10	8	317	36.9	4.4	379	8	0	0	9.32978e+06	High	1		RCN2	379	#N/A	#N/A
High	Master Protein	Q96EY1	DnaJ homolog subfamily A member 3, mitochondrial OS=Homo sapiens OX=9606 GN=DNAJA3 PE=1 SV=2	0	52.021	27	10	15	10	480	52.5	9.26	376	10	0	0	48681653	High	1		DNAJA3	376	60	6.26667
High	Master Protein	Q13501	Sequestosome-1 OS=Homo sapiens OX=9606 GN=SQSTM1 PE=1 SV=1	0	63.693	49	11	11	11	440	47.7	5.22	357	11	0	0	3.70927e+07	High	1		SQSTM1	357	93	3.83871
High	Master Protein	P30153	Serine/threonine-protein phosphatase 2A 65 kDa regulatory subunit A alpha isoform OS=Homo sapiens OX=9606 GN=PPP2R1A PE=1 SV=4	0	35.347	22	9	11	9	589	65.3	5.11	356	9	0	0	1.48155e+07	High	1		PPP2R1A	356	36	9.88889
High	Master Protein	P02786	Transferrin receptor protein 1 OS=Homo sapiens OX=9606 GN=TFRC PE=1 SV=2	0	47.802	23	14	14	14	760	84.8	6.61	349	14	0	0	31418291	High	1		TFRC	349	19	18.3684
High	Master Protein	F5GZS6	4F2 cell-surface antigen heavy chain OS=Homo sapiens OX=9606 GN=SLC3A2 PE=1 SV=1	0	42.419	22	10	10	10	599	64.8	5.1	347	10	0	0	4.01285e+07	High	1		SLC3A2	347	50	6.94
High	Master Protein	P14625	Endoplasmin OS=Homo sapiens OX=9606 GN=HSP90B1 PE=1 SV=1	0	54.908	22	16	17	14	803	92.4	4.84	347	16	0	0	29646835	High	1		HSP90B1	347	#N/A	#N/A
High	Master Protein	Q9UL15	BAG family molecular chaperone regulator 5 OS=Homo sapiens OX=9606 GN=BAG5 PE=1 SV=1	0	36.929	21	7	8	7	447	51.2	6.05	346	7	0	0	12470462	High	1		BAG5	346	#N/A	#N/A
High	Master Protein	P22314	Ubiquitin-like modifier-activating enzyme 1 OS=Homo sapiens OX=9606 GN=UBA1 PE=1 SV=3	0	44.259	14	10	11	10	1058	117.8	5.76	319	10	0	0	14345886	High	1		UBA1	319	#N/A	#N/A
High	Master Protein	P17812	CTP synthase 1 OS=Homo sapiens OX=9606 GN=CTPS1 PE=1 SV=2	0	44.45	26	12	12	12	591	66.6	6.46	318	12	0	0	1.10078e+07	High	1		CTPS1	318	#N/A	#N/A
High	Master Protein	P50454	Serpin H1 OS=Homo sapiens OX=9606 GN=SERPINH1 PE=1 SV=2	0	31.815	19	6	8	6	418	46.4	8.69	313	6	0	0	1.8355e+07	High	1		SERPINH1 fibrosis？	313	#N/A	#N/A
High	Master Protein	P25205	DNA replication licensing factor MCM3 OS=Homo sapiens OX=9606 GN=MCM3 PE=1 SV=3	0	29.86	14	9	10	9	808	90.9	5.77	311	9	0	0	1.15014e+07	High	1	Acetyl [N-Term]	MCM3	311	89	3.49438
High	Master Protein	P08758	Annexin A5 OS=Homo sapiens OX=9606 GN=ANXA5 PE=1 SV=2	0	28.342	26	7	7	7	320	35.9	5.05	278	7	0	0	1.51633e+07	High	1		ANXA5	278	#N/A	#N/A
High	Master Protein	P06744	Glucose-6-phosphate isomerase OS=Homo sapiens OX=9606 GN=GPI PE=1 SV=4	0	32.072	16	8	8	8	558	63.1	8.32	277	8	0	0	1.1254e+07	High	1		GPI	277	#N/A	#N/A
High	Master Protein	A0A3B3ITW3	ATP-binding cassette sub-family D member 3 OS=Homo sapiens OX=9606 GN=ABCD3 PE=1 SV=2	0	28.816	13	7	8	7	659	75.4	9.39	273	7	0	0	5993354	High	1		ABCD3	273	74	3.68919
High	Master Protein	P48643	T-complex protein 1 subunit epsilon OS=Homo sapiens OX=9606 GN=CCT5 PE=1 SV=1	0	59.707	38	16	16	16	541	59.6	5.66	268	16	0	0	33470665	High	1	Acetyl [N-Term]	CCT5	268	#N/A	#N/A
High	Master Protein	P06576	ATP synthase subunit beta, mitochondrial OS=Homo sapiens OX=9606 GN=ATP5F1B PE=1 SV=3	0	31.563	18	6	7	6	529	56.5	5.4	261	6	0	0	5.98748e+06	High	1		ATP5F1B	261	#N/A	#N/A
High	Master Protein	P26641	Elongation factor 1-gamma OS=Homo sapiens OX=9606 GN=EEF1G PE=1 SV=3	0	32.868	19	8	8	8	437	50.1	6.67	256	8	0	0	1.60692e+07	High	1	Acetyl [N-Term]	EEF1G	256	#N/A	#N/A
High	Master Protein	P25705	ATP synthase subunit alpha, mitochondrial OS=Homo sapiens OX=9606 GN=ATP5F1A PE=1 SV=1	0	30.945	19	10	10	10	553	59.7	9.13	255	10	0	0	3.09915e+07	High	1		ATP5F1A	255	80	3.1875
High	Master Protein	F8W809	Thioredoxin reductase 1, cytoplasmic OS=Homo sapiens OX=9606 GN=TXNRD1 PE=1 SV=1	0	28.865	14	5	7	5	498	54.6	6.47	255	5	0	0	1.57641e+07	High	1		TXNRD1	255	#N/A	#N/A
High	Master Protein	P13929	Beta-enolase OS=Homo sapiens OX=9606 GN=ENO3 PE=1 SV=5	0	21.5	13	3	3	1	434	47	7.71	246	3	0	0	33806060	High	1		ENO3	246	59	4.16949
High	Master Protein	P26038	Moesin OS=Homo sapiens OX=9606 GN=MSN PE=1 SV=3	0	41.573	28	15	15	8	577	67.8	6.4	245	15	0	5	46629897	High	1		MSN	245	#N/A	#N/A
High	Master Protein	Q07065	Cytoskeleton-associated protein 4 OS=Homo sapiens OX=9606 GN=CKAP4 PE=1 SV=2	0	26.712	17	7	8	7	602	66	5.92	242	7	0	0	3.6349e+06	High	1		CKAP4	242	28	8.64286
High	Master Protein	P30101	Protein disulfide-isomerase A3 OS=Homo sapiens OX=9606 GN=PDIA3 PE=1 SV=4	0	32.268	24	9	9	9	505	56.7	6.35	237	9	0	0	1.27902e+07	High	1		PDIA3	237	#N/A	#N/A
High	Master Protein	Q08380	Galectin-3-binding protein OS=Homo sapiens OX=9606 GN=LGALS3BP PE=1 SV=1	0	42.057	29	13	13	13	585	65.3	5.27	232	13	0	0	29203453	High	1		LGALS3BP	232	35	6.62857
High	Master Protein	Q16658	Fascin OS=Homo sapiens OX=9606 GN=FSCN1 PE=1 SV=3	0	30.874	20	9	10	9	493	54.5	7.24	227	9	0	0	14066070	High	1		FSCN1	227	#N/A	#N/A
High	Master Protein	Q58FF6	Putative heat shock protein HSP 90-beta 4 OS=Homo sapiens OX=9606 GN=HSP90AB4P PE=5 SV=1	0	24.492	10	5	5	1	505	58.2	4.73	225	5	0	0		High	1		HSP90AB4P	225	#N/A	#N/A
High	Master Protein	Q9UNE7	E3 ubiquitin-protein ligase CHIP OS=Homo sapiens OX=9606 GN=STUB1 PE=1 SV=2	0	31.476	31	9	10	9	303	34.8	5.87	220	9	0	0	10839937	High	1		STUB1	220	#N/A	#N/A
High	Master Protein	P33993	DNA replication licensing factor MCM7 OS=Homo sapiens OX=9606 GN=MCM7 PE=1 SV=4	0	36.661	19	11	12	11	719	81.3	6.46	214	11	0	0	2.21613e+07	High	1		MCM7	214	#N/A	#N/A
High	Master Protein	Q9Y265	RuvB-like 1 OS=Homo sapiens OX=9606 GN=RUVBL1 PE=1 SV=1	0	36.547	31	10	10	10	456	50.2	6.42	212	10	0	0	1.58046e+07	High	1		RUVBL1	212	23	9.21739
High	Master Protein	Q99615	DnaJ homolog subfamily C member 7 OS=Homo sapiens OX=9606 GN=DNAJC7 PE=1 SV=2	0	36.031	27	12	13	12	494	56.4	6.96	211	12	0	0	1.0198e+07	High	1	Acetyl [N-Term]	DNAJC7	211	#N/A	#N/A
High	Master Protein	B5MDF5	GTP-binding nuclear protein Ran OS=Homo sapiens OX=9606 GN=RAN PE=1 SV=1	0	27.135	29	6	8	6	233	26.2	7.01	209	6	0	0	2.6619e+07	High	1	Acetyl [N-Term]	RAN	209	#N/A	#N/A
High	Master Protein	Q12965	Unconventional myosin-Ie OS=Homo sapiens OX=9606 GN=MYO1E PE=1 SV=2	0	21.946	6	5	5	5	1108	127	8.92	208	5	0	0	1.59194e+06	High	1		MYO1E	208	62	3.35484
High	Master Protein	P31689	DnaJ homolog subfamily A member 1 OS=Homo sapiens OX=9606 GN=DNAJA1 PE=1 SV=2	0	30.145	21	7	12	7	397	44.8	7.08	206	7	0	0	6472119	High	1		DNAJA1	206	#N/A	#N/A
High	Master Protein	G5EA31	Protein transport protein Sec24C OS=Homo sapiens OX=9606 GN=SEC24C PE=1 SV=1	0	21.303	7	6	6	6	1042	111.9	6.37	201	6	0	0		High	1		SEC24C	201	51	3.94118
High	Master Protein	F5H365	Protein transport protein SEC23 OS=Homo sapiens OX=9606 GN=SEC23A PE=1 SV=1	0	26.582	12	7	8	5	736	82.9	7.46	196	7	0	0	4.52845e+06	High	1	Acetyl [N-Term]	SEC23A	196	56	3.5
High	Master Protein	A0A087X1I3	Succinate dehydrogenase [ubiquinone] flavoprotein subunit, mitochondrial OS=Homo sapiens OX=9606 GN=SDHA PE=1 SV=1	0	16.083	9	3	3	3	519	56.6	7.5	190	3	0	0	1702609	High	1		SDHA	190	#N/A	#N/A
High	Master Protein	Q02790	Peptidyl-prolyl cis-trans isomerase FKBP4 OS=Homo sapiens OX=9606 GN=FKBP4 PE=1 SV=3	0	36.359	36	12	12	12	459	51.8	5.43	186	12	0	0	1.4742e+07	High	1		FKBP4	186	#N/A	#N/A
High	Master Protein	P18669	Phosphoglycerate mutase 1 OS=Homo sapiens OX=9606 GN=PGAM1 PE=1 SV=2	0	30.033	33	7	7	7	254	28.8	7.18	185	7	0	0	5.84056e+06	High	1		PGAM1	185	#N/A	#N/A
High	Master Protein	P61962	DDB1- and CUL4-associated factor 7 OS=Homo sapiens OX=9606 GN=DCAF7 PE=1 SV=1	0	20.785	20	6	6	6	342	38.9	5.52	185	6	0	0	2.05232e+07	High	1		DCAF7	185	#N/A	#N/A
High	Master Protein	E9PC52	Histone-binding protein RBBP7 OS=Homo sapiens OX=9606 GN=RBBP7 PE=1 SV=1	0	15.487	9	3	3	1	416	46.9	5.07	177	3	0	0		High	1		RBBP7	177	52	3.40385
High	Master Protein	F8W1S1	Keratin, type II cytoskeletal 74 OS=Homo sapiens OX=9606 GN=KRT74 PE=1 SV=1	0	14.443	5	4	6	1	543	59.4	7.44	176	4	0	0	42945051	High	1		KRT74	176	#N/A	#N/A
High	Master Protein	E9PFP8	Poly(rC)-binding protein 3 OS=Homo sapiens OX=9606 GN=PCBP3 PE=1 SV=1	0	18.033	15	4	4	1	361	38.2	8.06	173	4	0	0		High	1		PCBP3	173	#N/A	#N/A
High	Master Protein	P09972	Fructose-bisphosphate aldolase C OS=Homo sapiens OX=9606 GN=ALDOC PE=1 SV=2	0	16.798	12	4	4	1	364	39.4	6.87	172	4	0	0	5.3681e+06	High	1		ALDOC	172	#N/A	#N/A
High	Master Protein	P55060	Exportin-2 OS=Homo sapiens OX=9606 GN=CSE1L PE=1 SV=3	0	14.133	5	4	5	4	971	110.3	5.77	172	4	0	0	3.02373e+06	High	1		CSE1L	172	#N/A	#N/A
High	Master Protein	O00148	ATP-dependent RNA helicase DDX39A OS=Homo sapiens OX=9606 GN=DDX39A PE=1 SV=2	0	23.481	19	8	8	1	427	49.1	5.68	170	8	0	0		High	1		DDX39A	170	#N/A	#N/A
High	Master Protein	P23528	Cofilin-1 OS=Homo sapiens OX=9606 GN=CFL1 PE=1 SV=3	0	19.32	46	5	5	5	166	18.5	8.09	169	5	0	0	1.8411e+07	High	1	Acetyl [N-Term]	CFL1	169	49	3.44898
High	Master Protein	P62258	14-3-3 protein epsilon OS=Homo sapiens OX=9606 GN=YWHAE PE=1 SV=1	0	18.14	27	6	6	3	255	29.2	4.74	169	6	0	2	2.11456e+07	High	1	Acetyl [N-Term]	YWHAE	169	51	3.31373
High	Master Protein	Q92598	Heat shock protein 105 kDa OS=Homo sapiens OX=9606 GN=HSPH1 PE=1 SV=1	0	27.906	13	8	9	7	858	96.8	5.39	169	8	0	0	7.47605e+06	High	1		HSPH1	169	#N/A	#N/A
High	Master Protein	P23284	Peptidyl-prolyl cis-trans isomerase B OS=Homo sapiens OX=9606 GN=PPIB PE=1 SV=2	0	19.379	29	6	6	6	216	23.7	9.41	168	6	0	0	1.40349e+07	High	1		PPIB	168	54	3.11111
High	Master Protein	P42677	40S ribosomal protein S27 OS=Homo sapiens OX=9606 GN=RPS27 PE=1 SV=3	0	16.325	38	3	4	3	84	9.5	9.45	166	3	0	0	65233854	High	1		RPS27	166	#N/A	#N/A
High	Master Protein	H0YHX9	Nascent polypeptide-associated complex subunit alpha OS=Homo sapiens OX=9606 GN=NACA PE=1 SV=2	0	13.88	12	2	2	2	235	25.3	4.55	160	2	0	0	5.04523e+06	High	1		NACA	160	#N/A	#N/A
High	Master Protein	Q92973	Transportin-1 OS=Homo sapiens OX=9606 GN=TNPO1 PE=1 SV=2	0	13.063	4	3	3	3	898	102.3	4.98	160	3	0	0	1.8369e+06	High	1		TNPO1	160	#N/A	#N/A
High	Master Protein	P55072	Transitional endoplasmic reticulum ATPase OS=Homo sapiens OX=9606 GN=VCP PE=1 SV=4	0	23.011	11	7	7	7	806	89.3	5.26	156	7	0	0	5.96021e+06	High	1		VCP	156	#N/A	#N/A
High	Master Protein	P63167	Dynein light chain 1, cytoplasmic OS=Homo sapiens OX=9606 GN=DYNLL1 PE=1 SV=1	0	13.819	57	4	5	4	89	10.4	7.4	154	4	0	0	24372052	High	1		DYNLL1	154	#N/A	#N/A
High	Master Protein	P15311	Ezrin OS=Homo sapiens OX=9606 GN=EZR PE=1 SV=4	0	32.059	16	10	10	3	586	69.4	6.27	153	10	0	0	3.39602e+06	High	1		EZR	153	#N/A	#N/A
High	Master Protein	P61204	ADP-ribosylation factor 3 OS=Homo sapiens OX=9606 GN=ARF3 PE=1 SV=2	0	19.279	31	4	5	2	181	20.6	7.43	152	4	0	0	3103665	High	1		ARF3	152	#N/A	#N/A
High	Master Protein	O15427	Monocarboxylate transporter 4 OS=Homo sapiens OX=9606 GN=SLC16A3 PE=1 SV=1	0	15.736	12	5	6	5	465	49.4	7.96	152	5	0	0	1.92486e+07	High	1		SLC16A3	152	#N/A	#N/A
High	Master Protein	P34932	Heat shock 70 kDa protein 4 OS=Homo sapiens OX=9606 GN=HSPA4 PE=1 SV=4	0	20.215	12	8	8	7	840	94.3	5.19	150	8	0	0		High	1		HSPA4	150	#N/A	#N/A
High	Master Protein	O95831	Apoptosis-inducing factor 1, mitochondrial OS=Homo sapiens OX=9606 GN=AIFM1 PE=1 SV=1	0	22.158	14	6	6	6	613	66.9	8.95	143	6	0	0	3.52549e+06	High	1		AIFM1	143	#N/A	#N/A
High	Master Protein	O60884	DnaJ homolog subfamily A member 2 OS=Homo sapiens OX=9606 GN=DNAJA2 PE=1 SV=1	0	20.044	21	8	8	8	412	45.7	6.48	143	8	0	0	8400477	High	1		DNAJA2	143	#N/A	#N/A
High	Master Protein	Q13200	26S proteasome non-ATPase regulatory subunit 2 OS=Homo sapiens OX=9606 GN=PSMD2 PE=1 SV=3	0	12.945	5	4	4	4	908	100.1	5.2	143	4	0	0	826516	High	1		PSMD2	143	#N/A	#N/A
High	Master Protein	Q09028	Histone-binding protein RBBP4 OS=Homo sapiens OX=9606 GN=RBBP4 PE=1 SV=3	0	14.717	11	4	4	2	425	47.6	4.89	142	4	0	1	4.65751e+06	High	1	Acetyl [N-Term]	RBBP4	142	#N/A	#N/A
High	Master Protein	P11586	C-1-tetrahydrofolate synthase, cytoplasmic OS=Homo sapiens OX=9606 GN=MTHFD1 PE=1 SV=3	0	19.629	9	7	7	7	935	101.5	7.3	138	7	0	0	2.07176e+06	High	1		MTHFD1	138	#N/A	#N/A
High	Master Protein	Q15437	Protein transport protein Sec23B OS=Homo sapiens OX=9606 GN=SEC23B PE=1 SV=2	0	13.245	5	3	3	1	767	86.4	6.89	138	3	0	0		High	1	Acetyl [N-Term]	SEC23B	138	#N/A	#N/A
High	Master Protein	O95373	Importin-7 OS=Homo sapiens OX=9606 GN=IPO7 PE=1 SV=1	0	16.927	5	4	4	4	1038	119.4	4.82	136	4	0	0	7239667	High	1		IPO7	136	#N/A	#N/A
High	Master Protein	O43175	D-3-phosphoglycerate dehydrogenase OS=Homo sapiens OX=9606 GN=PHGDH PE=1 SV=4	0	16.134	11	5	5	5	533	56.6	6.71	135	5	0	0	3776466	High	1		PHGDH	135	29	4.65517
High	Master Protein	P27797	Calreticulin OS=Homo sapiens OX=9606 GN=CALR PE=1 SV=1	0	15.135	13	7	7	7	417	48.1	4.44	135	7	0	0	4.77114e+06	High	1		CALR	135	#N/A	#N/A
High	Master Protein	A0A0A0MR02	Voltage-dependent anion-selective channel protein 2 (Fragment) OS=Homo sapiens OX=9606 GN=VDAC2 PE=1 SV=1	0	19.069	25	6	6	6	282	30.3	7.81	133	6	0	0	6.82116e+06	High	1		VDAC2	133	21	6.33333
High	Master Protein	Q93009	Ubiquitin carboxyl-terminal hydrolase 7 OS=Homo sapiens OX=9606 GN=USP7 PE=1 SV=2	0	17.252	8	6	6	6	1102	128.2	5.55	132	6	0	0	2064218	High	1		USP7	132	42	3.14286
High	Master Protein	P16615	Sarcoplasmic/endoplasmic reticulum calcium ATPase 2 OS=Homo sapiens OX=9606 GN=ATP2A2 PE=1 SV=1	0	24.549	10	8	8	8	1042	114.7	5.34	132	8	0	0	4.81897e+06	High	1		ATP2A2	132	#N/A	#N/A
High	Master Protein	P07737	Profilin-1 OS=Homo sapiens OX=9606 GN=PFN1 PE=1 SV=2	0	18.841	44	6	6	6	140	15	8.27	132	6	0	0	5.70903e+06	High	1		PFN1	132	#N/A	#N/A
High	Master Protein	P18085	ADP-ribosylation factor 4 OS=Homo sapiens OX=9606 GN=ARF4 PE=1 SV=3	0	18.173	33	5	6	3	180	20.5	7.14	132	5	0	0		High	1		ARF4	132	#N/A	#N/A
High	Master Protein	O75874	Isocitrate dehydrogenase [NADP] cytoplasmic OS=Homo sapiens OX=9606 GN=IDH1 PE=1 SV=2	0	9.852	10	3	3	3	414	46.6	7.01	127	3	0	0		High	1		IDH1	127	#N/A	#N/A
High	Master Protein	P27824	Calnexin OS=Homo sapiens OX=9606 GN=CANX PE=1 SV=2	0	17.164	11	5	5	5	592	67.5	4.6	124	5	0	0	14012314	High	1		CANX	124	#N/A	#N/A
High	Master Protein	P15121	Aldo-keto reductase family 1 member B1 OS=Homo sapiens OX=9606 GN=AKR1B1 PE=1 SV=3	0	23.699	29	7	7	7	316	35.8	6.98	123	7	0	0	4.60053e+07	High	1		AKR1B1	123	21	5.85714
High	Master Protein	A0A2R8Y5S7	Radixin OS=Homo sapiens OX=9606 GN=RDX PE=1 SV=1	0	23.08	11	8	8	1	590	69.3	6.27	122	8	0	0		High	1		RDX	122	31	3.93548
High	Master Protein	P06748	Nucleophosmin OS=Homo sapiens OX=9606 GN=NPM1 PE=1 SV=2	0	18.674	22	6	6	6	294	32.6	4.78	120	6	0	0	1.02978e+07	High	1		NPM1	120	38	3.15789
High	Master Protein	P62714	Serine/threonine-protein phosphatase 2A catalytic subunit beta isoform OS=Homo sapiens OX=9606 GN=PPP2CB PE=1 SV=1	0	12.602	11	3	3	3	309	35.6	5.43	120	3	0	0	3.21526e+06	High	1		PPP2CB	120	23	5.21739
High	Master Protein	Q96AE4	Far upstream element-binding protein 1 OS=Homo sapiens OX=9606 GN=FUBP1 PE=1 SV=3	0	14.745	8	5	5	2	644	67.5	7.61	120	5	0	0		High	1		FUBP1	120	#N/A	#N/A
High	Master Protein	Q15084	Protein disulfide-isomerase A6 OS=Homo sapiens OX=9606 GN=PDIA6 PE=1 SV=1	0	12.432	10	3	3	3	440	48.1	5.08	115	3	0	0	2.69679e+06	High	1		PDIA6	115	#N/A	#N/A
High	Master Protein	P63104	14-3-3 protein zeta/delta OS=Homo sapiens OX=9606 GN=YWHAZ PE=1 SV=1	0	11.419	15	4	4	1	245	27.7	4.79	110	4	0	0		High	1		YWHAZ	110	#N/A	#N/A
High	Master Protein	Q9Y230	RuvB-like 2 OS=Homo sapiens OX=9606 GN=RUVBL2 PE=1 SV=3	0	20.688	15	6	6	6	463	51.1	5.64	109	6	0	0	1.10902e+07	High	1		RUVBL2	109	18	6.05556
High	Master Protein	O43242	26S proteasome non-ATPase regulatory subunit 3 OS=Homo sapiens OX=9606 GN=PSMD3 PE=1 SV=2	0	12.245	8	3	3	3	534	60.9	8.44	109	3	0	0		High	1		PSMD3	109	#N/A	#N/A
High	Master Protein	P20073	Annexin A7 OS=Homo sapiens OX=9606 GN=ANXA7 PE=1 SV=3	0	5.667	3	1	1	1	488	52.7	5.68	109	1	0	0		High	1		ANXA7	109	#N/A	#N/A
High	Master Protein	P18206	Vinculin OS=Homo sapiens OX=9606 GN=VCL PE=1 SV=4	0	18.901	11	9	9	9	1134	123.7	5.66	108	9	0	0	1.02098e+07	High	1		VCL	108	#N/A	#N/A
High	Master Protein	Q8IYD1	Eukaryotic peptide chain release factor GTP-binding subunit ERF3B OS=Homo sapiens OX=9606 GN=GSPT2 PE=1 SV=2	0	12.505	4	2	3	1	628	68.8	5.43	108	2	0	0		High	1		GSPT2	108	#N/A	#N/A
High	Master Protein	Q32Q12	Nucleoside diphosphate kinase OS=Homo sapiens OX=9606 GN=NME1-NME2 PE=1 SV=1	0	19.053	39	7	7	7	292	32.6	8.48	107	7	0	0	2.00835e+07	High	1		NME1-NME2	107	#N/A	#N/A
High	Master Protein	P31948	Stress-induced-phosphoprotein 1 OS=Homo sapiens OX=9606 GN=STIP1 PE=1 SV=1	0	17.121	9	4	4	4	543	62.6	6.8	107	4	0	0	6455869	High	1		STIP1	107	#N/A	#N/A
High	Master Protein	Q01650	Large neutral amino acids transporter small subunit 1 OS=Homo sapiens OX=9606 GN=SLC7A5 PE=1 SV=2	0	10.71	7	2	2	2	507	55	7.72	107	2	0	0	3121929	High	1		SLC7A5	107	#N/A	#N/A
High	Master Protein	P02765	Alpha-2-HS-glycoprotein OS=Homo sapiens OX=9606 GN=AHSG PE=1 SV=2	0	7.592	5	2	2	2	367	39.3	5.72	104	2	0	0	17482648	High	1		AHSG	104	33	3.15152
High	Master Protein	P62191	26S proteasome regulatory subunit 4 OS=Homo sapiens OX=9606 GN=PSMC1 PE=1 SV=1	0	8.908	7	2	3	2	440	49.2	6.21	104	2	0	0		High	1		PSMC1	104	#N/A	#N/A
High	Master Protein	O60701	UDP-glucose 6-dehydrogenase OS=Homo sapiens OX=9606 GN=UGDH PE=1 SV=1	0	9.002	10	3	3	3	494	55	7.12	102	3	0	0	2.71406e+06	High	1		UGDH	102	#N/A	#N/A
High	Master Protein	P32119	Peroxiredoxin-2 OS=Homo sapiens OX=9606 GN=PRDX2 PE=1 SV=5	0	8.259	15	2	3	1	198	21.9	5.97	100	2	0	0		High	1		PRDX2	100	#N/A	#N/A
High	Master Protein	H7BZ94	Protein disulfide-isomerase OS=Homo sapiens OX=9606 GN=P4HB PE=1 SV=2	0	12.477	9	5	5	5	464	52.5	4.87	98	5	0	0	8.03905e+06	High	1		P4HB	98	#N/A	#N/A
High	Master Protein	A0A1B0GVD5	Cathepsin D OS=Homo sapiens OX=9606 GN=CTSD PE=1 SV=1	0	19.192	19	6	7	6	409	44.2	6.54	97	6	0	0	4.7843e+06	High	1		CTSD	97	#N/A	#N/A
High	Master Protein	P53396	ATP-citrate synthase OS=Homo sapiens OX=9606 GN=ACLY PE=1 SV=3	0	16.209	6	6	6	6	1101	120.8	7.33	97	6	0	0	1.85223e+06	High	1		ACLY	97	#N/A	#N/A
High	Master Protein	Q14914	Prostaglandin reductase 1 OS=Homo sapiens OX=9606 GN=PTGR1 PE=1 SV=2	0	11.127	12	3	3	3	329	35.8	8.29	97	3	0	0		High	1		PTGR1	97	#N/A	#N/A
High	Master Protein	P27708	CAD protein OS=Homo sapiens OX=9606 GN=CAD PE=1 SV=3	0	19.257	3	6	6	5	2225	242.8	6.46	96	6	0	0	3.21585e+06	High	1	Acetyl [N-Term]	CAD	96	#N/A	#N/A
High	Master Protein	H3BRG4	Cytochrome b-c1 complex subunit 2, mitochondrial OS=Homo sapiens OX=9606 GN=UQCRC2 PE=1 SV=1	0	7.091	4	1	1	1	412	44.6	9	96	1	0	0		High	1		UQCRC2	96	#N/A	#N/A
High	Master Protein	P07814	Bifunctional glutamate/proline--tRNA ligase OS=Homo sapiens OX=9606 GN=EPRS1 PE=1 SV=5	0	22.547	9	9	9	9	1512	170.5	7.33	95	9	0	0	2.15157e+06	High	1		EPRS1	95	#N/A	#N/A
High	Master Protein	P40926	Malate dehydrogenase, mitochondrial OS=Homo sapiens OX=9606 GN=MDH2 PE=1 SV=3	0	12.94	17	4	4	4	338	35.5	8.68	95	4	0	0		High	1		MDH2	95	#N/A	#N/A
High	Master Protein	Q53F19	Nuclear cap-binding protein subunit 3 OS=Homo sapiens OX=9606 GN=NCBP3 PE=1 SV=2	0	22.561	15	8	9	8	620	70.5	5.73	93	8	0	0	1.30981e+07	High	1		NCBP3	93	28	3.32143
High	Master Protein	P53007	Tricarboxylate transport protein, mitochondrial OS=Homo sapiens OX=9606 GN=SLC25A1 PE=1 SV=2	0	10.276	13	4	4	4	311	34	9.89	91	4	0	0	1.90555e+07	High	1		SLC25A1	91	#N/A	#N/A
High	Master Protein	P31153	S-adenosylmethionine synthase isoform type-2 OS=Homo sapiens OX=9606 GN=MAT2A PE=1 SV=1	0	9.958	7	2	2	2	395	43.6	6.48	90	2	0	0		High	1		MAT2A	90	#N/A	#N/A
High	Master Protein	P17980	26S proteasome regulatory subunit 6A OS=Homo sapiens OX=9606 GN=PSMC3 PE=1 SV=3	0	8.029	11	3	3	3	439	49.2	5.24	89	3	0	0		High	1		PSMC3	89	#N/A	#N/A
High	Master Protein	P78386	Keratin, type II cuticular Hb5 OS=Homo sapiens OX=9606 GN=KRT85 PE=1 SV=1	0	3.792	4	2	2	1	507	55.8	6.55	89	2	0	0	12994117	High	1		KRT85	89	#N/A	#N/A
High	Master Protein	Q15048	Leucine-rich repeat-containing protein 14 OS=Homo sapiens OX=9606 GN=LRRC14 PE=1 SV=1	0	12.303	11	4	4	4	493	54.5	6.9	87	4	0	0	3.74381e+06	High	1		LRRC14	87	#N/A	#N/A
High	Master Protein	P80723	Brain acid soluble protein 1 OS=Homo sapiens OX=9606 GN=BASP1 PE=1 SV=2	0	19.946	45	5	6	5	227	22.7	4.63	86	5	0	0		High	1		BASP1	86	#N/A	#N/A
High	Master Protein	Q13619	Cullin-4A OS=Homo sapiens OX=9606 GN=CUL4A PE=1 SV=3	0	19.39	13	9	9	9	759	87.6	8.13	86	9	0	0	7.44711e+06	High	1		CUL4A	86	#N/A	#N/A
High	Master Protein	Q02978	Mitochondrial 2-oxoglutarate/malate carrier protein OS=Homo sapiens OX=9606 GN=SLC25A11 PE=1 SV=3	0	8.451	11	3	3	3	314	34	9.91	86	3	0	0		High	1	Acetyl [N-Term]	SLC25A11	86	#N/A	#N/A
High	Master Protein	P62820	Ras-related protein Rab-1A OS=Homo sapiens OX=9606 GN=RAB1A PE=1 SV=3	0	4.446	8	1	2	1	205	22.7	6.21	86	1	0	0		High	1		RAB1A	86	#N/A	#N/A
High	Master Protein	P61981	14-3-3 protein gamma OS=Homo sapiens OX=9606 GN=YWHAG PE=1 SV=2	0	9.974	17	5	5	2	247	28.3	4.89	85	5	0	0	81425104	High	1		YWHAG	85	#N/A	#N/A
High	Master Protein	O95817	BAG family molecular chaperone regulator 3 OS=Homo sapiens OX=9606 GN=BAG3 PE=1 SV=3	0	11.253	10	3	3	3	575	61.6	6.95	84	3	0	0	3.47166e+06	High	1		BAG3	84	#N/A	#N/A
High	Master Protein	Q01518	Adenylyl cyclase-associated protein 1 OS=Homo sapiens OX=9606 GN=CAP1 PE=1 SV=5	0	8.436	8	3	3	3	475	51.9	8.06	84	3	0	0		High	1		CAP1	84	#N/A	#N/A
High	Master Protein	Q9NX58	Cell growth-regulating nucleolar protein OS=Homo sapiens OX=9606 GN=LYAR PE=1 SV=2	0	9.595	10	3	3	3	379	43.6	9.54	83	3	0	0		High	1		LYAR	83	24	3.45833
High	Master Protein	P62937	Peptidyl-prolyl cis-trans isomerase A OS=Homo sapiens OX=9606 GN=PPIA PE=1 SV=2	0	14.772	30	5	5	5	165	18	7.81	83	5	0	0	18847178	High	1		PPIA	83	#N/A	#N/A
High	Master Protein	P00390	Glutathione reductase, mitochondrial OS=Homo sapiens OX=9606 GN=GSR PE=1 SV=2	0	10.469	10	4	4	4	522	56.2	8.5	81	4	0	0		High	1		GSR	81	#N/A	#N/A
High	Master Protein	Q8IY37	Probable ATP-dependent RNA helicase DHX37 OS=Homo sapiens OX=9606 GN=DHX37 PE=1 SV=1	0	12.763	7	6	6	6	1157	129.5	8.1	80	6	0	0	3.03562e+06	High	1		DHX37	80	#N/A	#N/A
High	Master Protein	P04792	Heat shock protein beta-1 OS=Homo sapiens OX=9606 GN=HSPB1 PE=1 SV=2	0	8.248	16	2	2	2	205	22.8	6.4	80	2	0	0	3.40778e+06	High	1		HSPB1	80	#N/A	#N/A
High	Master Protein	Q9NTK5	Obg-like ATPase 1 OS=Homo sapiens OX=9606 GN=OLA1 PE=1 SV=2	0	6.742	4	1	1	1	396	44.7	7.81	79	1	0	0		High	1		OLA1	79	#N/A	#N/A
High	Master Protein	K7EMN2	6-phosphogluconate dehydrogenase, decarboxylating (Fragment) OS=Homo sapiens OX=9606 GN=PGD PE=1 SV=1	0	7.708	17	2	2	2	160	17.3	8.44	78	2	0	0	3.02831e+06	High	1		PGD	78	#N/A	#N/A
High	Master Protein	P02748	Complement component C9 OS=Homo sapiens OX=9606 GN=C9 PE=1 SV=2	0	5.416	2	1	1	1	559	63.1	5.59	78	1	0	0	6677665	High	1		C9	78	#N/A	#N/A
High	Master Protein	F2Z393	Transaldolase OS=Homo sapiens OX=9606 GN=TALDO1 PE=1 SV=1	0	13.77	17	5	5	5	318	35.3	8.97	77	5	0	0	1.53499e+07	High	1		TALDO1	77	#N/A	#N/A
High	Master Protein	P49755	Transmembrane emp24 domain-containing protein 10 OS=Homo sapiens OX=9606 GN=TMED10 PE=1 SV=2	0	10.827	11	2	2	2	219	25	7.44	77	2	0	0	1.34586e+06	High	1		TMED10	77	#N/A	#N/A
High	Master Protein	Q9BW61	DET1- and DDB1-associated protein 1 OS=Homo sapiens OX=9606 GN=DDA1 PE=1 SV=1	0	7.495	28	3	3	3	102	11.8	8.68	77	3	0	0	8.62655e+06	High	1		DDA1	77	#N/A	#N/A
High	Master Protein	A0A3B3ITK7	Phosphoglucomutase-1 OS=Homo sapiens OX=9606 GN=PGM1 PE=1 SV=1	0	5.773	4	2	2	2	584	63.9	6.76	77	2	0	0		High	1		PGM1	77	#N/A	#N/A
High	Master Protein	B9A041	Malate dehydrogenase, cytoplasmic OS=Homo sapiens OX=9606 GN=MDH1 PE=1 SV=1	0	9.655	19	3	3	3	210	23	7.4	76	3	0	0	2.24972e+06	High	1		MDH1	76	#N/A	#N/A
High	Master Protein	Q9NQC3	Reticulon-4 OS=Homo sapiens OX=9606 GN=RTN4 PE=1 SV=2	0	8.57	4	2	2	2	1192	129.9	4.5	76	2	0	0		High	1		RTN4	76	#N/A	#N/A
High	Master Protein	P39687	Acidic leucine-rich nuclear phosphoprotein 32 family member A OS=Homo sapiens OX=9606 GN=ANP32A PE=1 SV=1	0	7.993	12	2	2	2	249	28.6	4.09	75	2	0	0	4.47123e+06	High	1		ANP32A	75	#N/A	#N/A
High	Master Protein	P52701	DNA mismatch repair protein Msh6 OS=Homo sapiens OX=9606 GN=MSH6 PE=1 SV=2	0	5.28	1	1	1	1	1360	152.7	6.9	73	1	0	0		High	1		MSH6	73	#N/A	#N/A
High	Master Protein	O43592	Exportin-T OS=Homo sapiens OX=9606 GN=XPOT PE=1 SV=2	0	3.414	1	1	1	1	962	109.9	5.39	73	1	0	0		High	1		XPOT	73	#N/A	#N/A
High	Master Protein	P14868	Aspartate--tRNA ligase, cytoplasmic OS=Homo sapiens OX=9606 GN=DARS1 PE=1 SV=2	0	7.962	7	4	4	4	501	57.1	6.55	72	4	0	0	2.33183e+06	High	1		DARS1	72	#N/A	#N/A
High	Master Protein	F2Z3J2	26S proteasome non-ATPase regulatory subunit 5 OS=Homo sapiens OX=9606 GN=PSMD5 PE=1 SV=1	0	4.379	13	1	1	1	72	8.2	6.54	72	1	0	0	1.43244e+06	High	1	Acetyl [N-Term]	PSMD5	72	#N/A	#N/A
High	Master Protein	E9PBS1	Multifunctional protein ADE2 (Fragment) OS=Homo sapiens OX=9606 GN=PAICS PE=1 SV=1	0	11.728	10	4	4	4	413	45.6	6.68	71	4	0	0	4.76891e+06	High	1	Acetyl [N-Term]	PAICS	71	#N/A	#N/A
High	Master Protein	P12277	Creatine kinase B-type OS=Homo sapiens OX=9606 GN=CKB PE=1 SV=1	0	6.271	6	2	2	2	381	42.6	5.59	71	2	0	0	12777341	High	1		CKB	71	#N/A	#N/A
High	Master Protein	P60900	Proteasome subunit alpha type-6 OS=Homo sapiens OX=9606 GN=PSMA6 PE=1 SV=1	0	10.013	14	3	3	3	246	27.4	6.76	70	3	0	0		High	1		PSMA6	70	#N/A	#N/A
High	Master Protein	O75369	Filamin-B OS=Homo sapiens OX=9606 GN=FLNB PE=1 SV=2	0	8.258	1	4	4	1	2602	278	5.73	69	4	0	0		High	1		FLNB	69	#N/A	#N/A
High	Master Protein	A0A494C0G0	Tropomyosin alpha-3 chain (Fragment) OS=Homo sapiens OX=9606 GN=TPM3 PE=1 SV=1	0	2.833	14	1	1	1	87	9.9	5	68	1	0	0		High	1		TPM3	68	#N/A	#N/A
High	Master Protein	Q92769	Histone deacetylase 2 OS=Homo sapiens OX=9606 GN=HDAC2 PE=1 SV=2	0	10.917	8	3	3	3	488	55.3	5.91	66	3	0	0	2.98892e+06	High	1		HDAC2	66	#N/A	#N/A
High	Master Protein	A0A140T947	Pre-mRNA-splicing factor ATP-dependent RNA helicase DHX16 (Fragment) OS=Homo sapiens OX=9606 GN=DHX16 PE=1 SV=1	0	6.748	3	2	2	1	669	76.9	6.09	66	2	0	0		High	1		DHX16	66	#N/A	#N/A
High	Master Protein	O43824	Putative GTP-binding protein 6 OS=Homo sapiens OX=9606 GN=GTPBP6 PE=2 SV=4	0	6.452	8	3	3	3	516	56.9	9.42	66	3	0	0		High	1		GTPBP6	66	#N/A	#N/A
High	Master Protein	H0YJG7	Activator of 90 kDa heat shock protein ATPase homolog 1 (Fragment) OS=Homo sapiens OX=9606 GN=AHSA1 PE=1 SV=1	0	7.343	10	1	1	1	216	23.8	5.34	65	1	0	0	1.68484e+06	High	1		AHSA1	65	#N/A	#N/A
High	Master Protein	H0YDU8	Serine/threonine-protein phosphatase (Fragment) OS=Homo sapiens OX=9606 GN=PPP5C PE=1 SV=1	0	6.954	5	2	2	2	485	55.2	6.2	64	2	0	0		High	1		PPP5C	64	#N/A	#N/A
High	Master Protein	O00635	E3 ubiquitin-protein ligase TRIM38 OS=Homo sapiens OX=9606 GN=TRIM38 PE=1 SV=1	0	6.59	4	2	2	2	465	53.4	7.02	64	2	0	0	2.13841e+06	High	1		TRIM38	64	#N/A	#N/A
High	Master Protein	Q9Y3E0	Vesicle transport protein GOT1B OS=Homo sapiens OX=9606 GN=GOLT1B PE=1 SV=1	0	5.126	10	1	1	1	138	15.4	10.36	63	1	0	0		High	1		GOLT1B	63	#N/A	#N/A
High	Master Protein	Q15758	Neutral amino acid transporter B(0) OS=Homo sapiens OX=9606 GN=SLC1A5 PE=1 SV=2	0	3.923	2	1	1	1	541	56.6	5.48	63	1	0	0		High	1		SLC1A5	63	#N/A	#N/A
High	Master Protein	P54886	Delta-1-pyrroline-5-carboxylate synthase OS=Homo sapiens OX=9606 GN=ALDH18A1 PE=1 SV=2	0	11.022	8	5	5	5	795	87.2	7.12	62	5	0	0		High	1		ALDH18A1	62	#N/A	#N/A
High	Master Protein	F2Z3K5	Dolichyl-diphosphooligosaccharide--protein glycosyltransferase subunit 2 (Fragment) OS=Homo sapiens OX=9606 GN=RPN2 PE=1 SV=1	0	4.29	7	1	1	1	162	17.8	5.15	62	1	0	0		High	1		RPN2	62	#N/A	#N/A
High	Master Protein	P26639	Threonine--tRNA ligase 1, cytoplasmic OS=Homo sapiens OX=9606 GN=TARS1 PE=1 SV=3	0	10.492	8	5	5	5	723	83.4	6.67	61	5	0	0	2.85325e+06	High	1		TARS1	61	#N/A	#N/A
High	Master Protein	E9PBF6	Lamin-B1 OS=Homo sapiens OX=9606 GN=LMNB1 PE=1 SV=1	0	5.975	5	2	2	1	387	44.6	5.05	61	2	0	0		High	1		LMNB1	61	#N/A	#N/A
High	Master Protein	P29692	Elongation factor 1-delta OS=Homo sapiens OX=9606 GN=EEF1D PE=1 SV=5	0	11.098	16	3	3	3	281	31.1	5.01	60	3	0	0	3.04474e+06	High	1	Acetyl [N-Term]	EEF1D	60	#N/A	#N/A
High	Master Protein	P11166	Solute carrier family 2, facilitated glucose transporter member 1 OS=Homo sapiens OX=9606 GN=SLC2A1 PE=1 SV=2	0	2.803	2	1	1	1	492	54	8.72	60	1	0	0	1.89198e+06	High	1		SLC2A1	60	#N/A	#N/A
High	Master Protein	H3BRE0	F-box only protein 22 OS=Homo sapiens OX=9606 GN=FBXO22 PE=1 SV=1	0	5.487	15	1	1	1	93	10.3	7.66	59	1	0	0		High	1		FBXO22	59	#N/A	#N/A
High	Master Protein	A0A590UJJ1	Serine/threonine-protein phosphatase 2A 55 kDa regulatory subunit B OS=Homo sapiens OX=9606 GN=PPP2R2A PE=1 SV=1	0	3.977	7	2	2	2	288	33.5	6.61	59	2	0	0		High	1		PPP2R2A	59	#N/A	#N/A
High	Master Protein	D6RDB2	GTP-binding protein SAR1b OS=Homo sapiens OX=9606 GN=SAR1B PE=1 SV=1	0	3.836	8	1	1	1	144	16.4	8.7	59	1	0	0	3048200	High	1		SAR1B	59	#N/A	#N/A
High	Master Protein	P35606	Coatomer subunit beta' OS=Homo sapiens OX=9606 GN=COPB2 PE=1 SV=2	0	7.575	4	2	2	2	906	102.4	5.27	58	2	0	0		High	1		COPB2	58	#N/A	#N/A
High	Master Protein	O94906	Pre-mRNA-processing factor 6 OS=Homo sapiens OX=9606 GN=PRPF6 PE=1 SV=1	0	6.962	3	3	3	3	941	106.9	8.25	57	3	0	0	2.40251e+06	High	1		PRPF6	57	16	3.5625
High	Master Protein	Q01813	ATP-dependent 6-phosphofructokinase, platelet type OS=Homo sapiens OX=9606 GN=PFKP PE=1 SV=2	0	7.237	4	2	2	2	784	85.5	7.55	57	2	0	0		High	1		PFKP	57	#N/A	#N/A
High	Master Protein	P13667	Protein disulfide-isomerase A4 OS=Homo sapiens OX=9606 GN=PDIA4 PE=1 SV=2	0	9.58	5	3	3	3	645	72.9	5.07	56	3	0	0		High	1		PDIA4	56	#N/A	#N/A
High	Master Protein	E9PLK3	Aminopeptidase OS=Homo sapiens OX=9606 GN=NPEPPS PE=1 SV=1	0	9.481	4	3	3	3	915	102.9	5.6	56	3	0	0	5.11776e+06	High	1		NPEPPS	56	#N/A	#N/A
High	Master Protein	Q13523	Serine/threonine-protein kinase PRP4 homolog OS=Homo sapiens OX=9606 GN=PRPF4B PE=1 SV=3	0	2.693	1	1	1	1	1007	116.9	10.26	55	1	0	0		High	1		PRPF4B	55	18	3.05556
High	Master Protein	P15170	Eukaryotic peptide chain release factor GTP-binding subunit ERF3A OS=Homo sapiens OX=9606 GN=GSPT1 PE=1 SV=1	0	11.77	8	3	3	2	499	55.7	5.62	55	3	0	1	5.48319e+06	High	1		GSPT1	55	#N/A	#N/A
High	Master Protein	O75330	Hyaluronan mediated motility receptor OS=Homo sapiens OX=9606 GN=HMMR PE=1 SV=2	0	5.76	4	2	2	2	724	84	5.83	55	2	0	0		High	1		HMMR	55	#N/A	#N/A
High	Master Protein	H3BUC0	Kinesin-like protein KIFC3 (Fragment) OS=Homo sapiens OX=9606 GN=KIFC3 PE=1 SV=1	0	2.869	7	1	1	1	196	20.3	9.09	55	1	0	0		High	1		KIFC3	55	#N/A	#N/A
Medium	Master Protein	H3BQU1	Fanconi anemia group A protein OS=Homo sapiens OX=9606 GN=FANCA PE=4 SV=1	0.027	1.116	6	1	2	1	158	16.5	12.85	55	1	0	0	25179848	High	1		FANCA	55	#N/A	#N/A
High	Master Protein	P53621	Coatomer subunit alpha OS=Homo sapiens OX=9606 GN=COPA PE=1 SV=2	0	11.366	4	4	4	4	1224	138.3	7.66	54	4	0	0	2.78887e+06	High	1		COPA	54	#N/A	#N/A
High	Master Protein	P04049	RAF proto-oncogene serine/threonine-protein kinase OS=Homo sapiens OX=9606 GN=RAF1 PE=1 SV=1	0	7.716	5	2	2	2	648	73	9.2	54	2	0	0		High	1		RAF1	54	#N/A	#N/A
High	Master Protein	E7ET17	Peroxisomal multifunctional enzyme type 2 OS=Homo sapiens OX=9606 GN=HSD17B4 PE=1 SV=1	0	6.043	3	1	1	1	599	64.9	8.79	54	1	0	0		High	1		HSD17B4	54	#N/A	#N/A
High	Master Protein	Q16719	Kynureninase OS=Homo sapiens OX=9606 GN=KYNU PE=1 SV=1	0	7.447	7	2	2	2	465	52.3	7.03	53	2	0	0		High	1		KYNU	53	#N/A	#N/A
High	Master Protein	B5MCH7	Basic leucine zipper and W2 domain-containing protein 2 OS=Homo sapiens OX=9606 GN=BZW2 PE=1 SV=1	0	3.483	5	2	2	2	343	39.4	6.35	53	2	0	0		High	1		BZW2	53	#N/A	#N/A
High	Master Protein	Q9UHD1	Cysteine and histidine-rich domain-containing protein 1 OS=Homo sapiens OX=9606 GN=CHORDC1 PE=1 SV=2	0	2.252	9	2	2	2	332	37.5	7.87	53	2	0	0	2.40527e+06	High	1		CHORDC1	53	#N/A	#N/A
High	Master Protein	A0A3B3IT92	DNA helicase OS=Homo sapiens OX=9606 GN=MCM4 PE=1 SV=1	0	9.868	4	2	2	2	904	100.7	6.95	52	2	0	0		High	1		MCM4	52	#N/A	#N/A
High	Master Protein	Q9UQ80	Proliferation-associated protein 2G4 OS=Homo sapiens OX=9606 GN=PA2G4 PE=1 SV=3	0	13.175	18	6	6	6	394	43.8	6.55	51	6	0	0	5764724	High	1	Acetyl [N-Term]	PA2G4	51	#N/A	#N/A
High	Master Protein	P47756	F-actin-capping protein subunit beta OS=Homo sapiens OX=9606 GN=CAPZB PE=1 SV=4	0	4.629	5	1	1	1	277	31.3	5.59	50	1	0	0		High	1	Acetyl [N-Term]	CAPZB	50	#N/A	#N/A
High	Master Protein	K7EK43	Tubulin beta-6 chain (Fragment) OS=Homo sapiens OX=9606 GN=TUBB6 PE=1 SV=1	0	4.095	45	1	1	1	31	3.4	4.46	50	1	0	0	30163022	High	1	Acetyl [N-Term]	TUBB6	50	#N/A	#N/A
High	Master Protein	D6RAA6	Transmembrane protein 33 (Fragment) OS=Homo sapiens OX=9606 GN=TMEM33 PE=1 SV=1	0	3.047	5	1	1	1	222	25.2	9.57	50	1	0	0		High	1		TMEM33	50	#N/A	#N/A
High	Master Protein	E7EMD0	NADPH--cytochrome P450 reductase OS=Homo sapiens OX=9606 GN=POR PE=1 SV=1	0	2.842	3	1	1	1	418	47.4	7.81	50	1	0	0		High	1		POR	50	#N/A	#N/A
High	Master Protein	G3V198	Nuclear pore complex protein Nup160 (Fragment) OS=Homo sapiens OX=9606 GN=NUP160 PE=1 SV=2	0	6.106	2	2	2	2	1314	148.9	5.57	49	2	0	0	2.83175e+06	High	1		NUP160	49	#N/A	#N/A
High	Master Protein	P36542	ATP synthase subunit gamma, mitochondrial OS=Homo sapiens OX=9606 GN=ATP5F1C PE=1 SV=1	0	6.562	7	2	2	2	298	33	9.22	48	2	0	0	750873	High	1		ATP5F1C	48	#N/A	#N/A
High	Master Protein	P08133	Annexin A6 OS=Homo sapiens OX=9606 GN=ANXA6 PE=1 SV=3	0	5.233	2	1	1	1	673	75.8	5.6	48	1	0	0		High	1		ANXA6	48	#N/A	#N/A
High	Master Protein	Q9Y277	Voltage-dependent anion-selective channel protein 3 OS=Homo sapiens OX=9606 GN=VDAC3 PE=1 SV=1	0	3.347	4	1	1	1	283	30.6	8.66	48	1	0	0	2.00468e+06	High	1		VDAC3	48	#N/A	#N/A
Medium	Master Protein	M0QXH4	Hyaluronan synthase 1 OS=Homo sapiens OX=9606 GN=HAS1 PE=1 SV=1	0.02	1.313	4	1	1	1	214	23.6	4.89	48	1	0	0	4409941	High	1		HAS1	48	#N/A	#N/A
High	Master Protein	O75306	NADH dehydrogenase [ubiquinone] iron-sulfur protein 2, mitochondrial OS=Homo sapiens OX=9606 GN=NDUFS2 PE=1 SV=2	0	5.691	3	1	1	1	463	52.5	7.55	47	1	0	0		High	1		NDUFS2	47	#N/A	#N/A
High	Master Protein	A0A0A0MTI1	Delta(24)-sterol reductase OS=Homo sapiens OX=9606 GN=DHCR24 PE=1 SV=1	0	4.701	4	2	2	2	528	61.4	8.13	47	2	0	0	1.06516e+06	High	1		DHCR24	47	#N/A	#N/A
High	Master Protein	K7EL40	Septin-9 (Fragment) OS=Homo sapiens OX=9606 GN=SEPTIN9 PE=1 SV=1	0	3.514	4	1	1	1	209	24	9.35	47	1	0	0		High	1		SEPTIN9	47	#N/A	#N/A
High	Master Protein	Q58A45	PAN2-PAN3 deadenylation complex subunit PAN3 OS=Homo sapiens OX=9606 GN=PAN3 PE=1 SV=3	0	5.636	2	1	1	1	887	95.6	8.57	46	1	0	0		High	1		PAN3	46	#N/A	#N/A
High	Master Protein	O95340	Bifunctional 3'-phosphoadenosine 5'-phosphosulfate synthase 2 OS=Homo sapiens OX=9606 GN=PAPSS2 PE=1 SV=2	0	3.245	3	1	1	1	614	69.5	8.03	46	1	0	0		High	1		PAPSS2	46	#N/A	#N/A
High	Master Protein	H0YCV9	CD44 antigen (Fragment) OS=Homo sapiens OX=9606 GN=CD44 PE=1 SV=2	0	5.296	4	1	1	1	277	30.6	5.3	45	1	0	0		High	1		CD44	45	#N/A	#N/A
High	Master Protein	Q13045	Protein flightless-1 homolog OS=Homo sapiens OX=9606 GN=FLII PE=1 SV=2	0	4.01	1	1	1	1	1269	144.7	6.05	45	1	0	0		High	1		FLII	45	#N/A	#N/A
High	Master Protein	K7ES25	Xaa-Pro dipeptidase (Fragment) OS=Homo sapiens OX=9606 GN=PEPD PE=1 SV=3	0	4.736	2	1	1	1	512	56.5	6.25	44	1	0	0		High	1		PEPD	44	#N/A	#N/A
High	Master Protein	H7BZJ3	Protein disulfide-isomerase A3 (Fragment) OS=Homo sapiens OX=9606 GN=PDIA3 PE=1 SV=1	0	4.266	11	1	1	1	123	13.5	7.3	44	1	0	0	3.13898e+06	High	1		PDIA3	44	#N/A	#N/A
High	Master Protein	P47989	Xanthine dehydrogenase/oxidase OS=Homo sapiens OX=9606 GN=XDH PE=1 SV=4	0	3.79	1	1	1	1	1333	146.3	7.66	44	1	0	0		High	1		XDH	44	#N/A	#N/A
High	Master Protein	Q9UBB6	Neurochondrin OS=Homo sapiens OX=9606 GN=NCDN PE=1 SV=1	0	3.313	3	2	2	2	729	78.8	5.48	44	2	0	0		High	1		NCDN	44	#N/A	#N/A
High	Master Protein	Q15046	Lysine--tRNA ligase OS=Homo sapiens OX=9606 GN=KARS1 PE=1 SV=3	0	6.302	5	2	2	2	597	68	6.35	43	2	0	0	3381216	High	1	Acetyl [N-Term]	KARS1	43	#N/A	#N/A
High	Master Protein	P51149	Ras-related protein Rab-7a OS=Homo sapiens OX=9606 GN=RAB7A PE=1 SV=1	0	5.752	6	1	1	1	207	23.5	6.7	43	1	0	0	1.38254e+06	High	1		RAB7A	43	#N/A	#N/A
High	Master Protein	M0R0C3	Mitochondrial import inner membrane translocase subunit TIM50 (Fragment) OS=Homo sapiens OX=9606 GN=TIMM50 PE=1 SV=1	0	4.883	11	1	1	1	104	12	7.25	43	1	0	0	2.8415e+06	High	1		TIMM50	43	#N/A	#N/A
High	Master Protein	O15067	Phosphoribosylformylglycinamidine synthase OS=Homo sapiens OX=9606 GN=PFAS PE=1 SV=4	0	3.462	1	1	1	1	1338	144.6	5.76	43	1	0	0		High	1		PFAS	43	#N/A	#N/A
High	Master Protein	P10599	Thioredoxin OS=Homo sapiens OX=9606 GN=TXN PE=1 SV=3	0.001	2.087	9	1	1	1	105	11.7	4.92	43	1	0	0		High	1		TXN	43	#N/A	#N/A
High	Master Protein	P56192	Methionine--tRNA ligase, cytoplasmic OS=Homo sapiens OX=9606 GN=MARS1 PE=1 SV=2	0	7.57	3	2	2	2	900	101.1	6.16	42	2	0	0	1.26702e+06	High	1		MARS1	42	#N/A	#N/A
High	Master Protein	P07858	Cathepsin B OS=Homo sapiens OX=9606 GN=CTSB PE=1 SV=3	0	4.487	11	3	3	3	339	37.8	6.3	42	3	0	0		High	1		CTSB	42	#N/A	#N/A
High	Master Protein	P41743	Protein kinase C iota type OS=Homo sapiens OX=9606 GN=PRKCI PE=1 SV=2	0	3.452	2	1	1	1	596	68.2	5.85	42	1	0	0	1.74265e+06	High	1		PRKCI	42	#N/A	#N/A
High	Master Protein	A0A087X142	Septin-8 OS=Homo sapiens OX=9606 GN=SEPTIN8 PE=1 SV=1	0	2.951	2	1	2	1	426	49.3	6.2	42	1	0	0	1.4448e+06	High	1		SEPTIN8	42	#N/A	#N/A
High	Master Protein	P12004	Proliferating cell nuclear antigen OS=Homo sapiens OX=9606 GN=PCNA PE=1 SV=1	0	2.383	5	1	1	1	261	28.8	4.69	42	1	0	0		High	1		PCNA	42	#N/A	#N/A
High	Master Protein	J3QSF4	Ras-related protein Rab-15 (Fragment) OS=Homo sapiens OX=9606 GN=RAB15 PE=1 SV=1	0	2.172	8	1	1	1	140	15.6	9.45	42	1	0	0		High	1		RAB15	42	#N/A	#N/A
High	Master Protein	P22102	Trifunctional purine biosynthetic protein adenosine-3 OS=Homo sapiens OX=9606 GN=GART PE=1 SV=1	0	5.728	4	2	2	2	1010	107.7	6.7	41	2	0	0	1.52244e+06	High	1		GART	41	#N/A	#N/A
High	Master Protein	P48444	Coatomer subunit delta OS=Homo sapiens OX=9606 GN=ARCN1 PE=1 SV=1	0	2.461	2	1	1	1	511	57.2	6.21	41	1	0	0		High	1		ARCN1	41	#N/A	#N/A
High	Master Protein	P05204	Non-histone chromosomal protein HMG-17 OS=Homo sapiens OX=9606 GN=HMGN2 PE=1 SV=3	0.01	1.671	8	1	1	1	90	9.4	9.99	41	1	0	0		High	1		HMGN2	41	#N/A	#N/A
High	Master Protein	I3L2C7	Gem-associated protein 4 OS=Homo sapiens OX=9606 GN=GEMIN4 PE=1 SV=1	0	7.501	3	3	3	3	1047	118.7	6.19	40	3	0	0		High	1		GEMIN4	40	#N/A	#N/A
High	Master Protein	Q9Y2Z0	Protein SGT1 homolog OS=Homo sapiens OX=9606 GN=SUGT1 PE=1 SV=3	0	3.849	3	1	1	1	365	41	5.16	40	1	0	0		High	1	Acetyl [N-Term]	SUGT1	40	#N/A	#N/A
High	Master Protein	G3V325	ATP5MF-PTCD1 readthrough OS=Homo sapiens OX=9606 GN=ATP5MF-PTCD1 PE=4 SV=1	0	3.404	2	1	1	1	749	84.1	8.72	40	1	0	0		High	1		ATP5MF-PTCD1	40	#N/A	#N/A
High	Master Protein	E9PKQ1	Coatomer subunit beta (Fragment) OS=Homo sapiens OX=9606 GN=COPB1 PE=1 SV=1	0	3.229	7	1	1	1	137	15.6	6.77	40	1	0	0		High	1		COPB1	40	#N/A	#N/A
High	Master Protein	K7EKQ2	Hsp90 co-chaperone Cdc37 (Fragment) OS=Homo sapiens OX=9606 GN=CDC37 PE=1 SV=1	0	3.129	3	1	1	1	353	41.6	6.64	40	1	0	0		High	1		CDC37	40	#N/A	#N/A
High	Master Protein	P45974	Ubiquitin carboxyl-terminal hydrolase 5 OS=Homo sapiens OX=9606 GN=USP5 PE=1 SV=2	0	2.748	1	1	2	1	858	95.7	5.03	40	1	0	0		High	1		USP5	40	#N/A	#N/A
High	Master Protein	A0A096LNZ9	Ubiquitin-like protein ISG15 (Fragment) OS=Homo sapiens OX=9606 GN=ISG15 PE=1 SV=6	0	4.844	14	2	2	2	143	15.6	6.29	39	2	0	0		High	1		ISG15	39	#N/A	#N/A
High	Master Protein	P60468	Protein transport protein Sec61 subunit beta OS=Homo sapiens OX=9606 GN=SEC61B PE=1 SV=2	0	3.745	26	2	2	2	96	10	11.56	39	2	0	0	2.93557e+06	High	1		SEC61B	39	#N/A	#N/A
High	Master Protein	A0A087X2I1	26S proteasome regulatory subunit 10B OS=Homo sapiens OX=9606 GN=PSMC6 PE=1 SV=1	0	3.592	4	1	1	1	403	45.8	7.78	39	1	0	0		High	1		PSMC6	39	#N/A	#N/A
High	Master Protein	Q13155	Aminoacyl tRNA synthase complex-interacting multifunctional protein 2 OS=Homo sapiens OX=9606 GN=AIMP2 PE=1 SV=2	0	2.203	3	1	1	1	320	35.3	8.22	39	1	0	0	853919	High	1		AIMP2	39	#N/A	#N/A
High	Master Protein	A0A087WUV8	Basigin OS=Homo sapiens OX=9606 GN=BSG PE=1 SV=1	0	8.889	22	3	3	3	189	20.5	6.68	38	3	0	0		High	1		BSG	38	#N/A	#N/A
High	Master Protein	Q9Y678	Coatomer subunit gamma-1 OS=Homo sapiens OX=9606 GN=COPG1 PE=1 SV=1	0	4.064	1	1	1	1	874	97.7	5.47	38	1	0	0	1.07383e+06	High	1		COPG1	38	#N/A	#N/A
High	Master Protein	P28072	Proteasome subunit beta type-6 OS=Homo sapiens OX=9606 GN=PSMB6 PE=1 SV=4	0	3.13	5	1	1	1	239	25.3	4.92	38	1	0	0		High	1		PSMB6	38	#N/A	#N/A
High	Master Protein	F5GZQ3	Trifunctional enzyme subunit beta, mitochondrial OS=Homo sapiens OX=9606 GN=HADHB PE=1 SV=1	0	2.436	2	1	1	1	459	49.6	9.42	38	1	0	0	1.92504e+06	High	1		HADHB	38	#N/A	#N/A
High	Master Protein	Q86U44	N6-adenosine-methyltransferase catalytic subunit OS=Homo sapiens OX=9606 GN=METTL3 PE=1 SV=2	0	2.408	2	1	1	1	580	64.4	6.42	38	1	0	0		High	1		METTL3	38	#N/A	#N/A
Medium	Master Protein	H7C2G2	NAD(P)(+)--arginine ADP-ribosyltransferase (Fragment) OS=Homo sapiens OX=9606 GN=ART4 PE=1 SV=1	0.036	0.907	3	1	1	1	273	31.5	8.57	38	1	0	0	7083496	High	1		ART4	38	#N/A	#N/A
High	Master Protein	A0A087X1W5	Kinesin-like protein KIFC1 (Fragment) OS=Homo sapiens OX=9606 GN=KIFC1 PE=1 SV=1	0	3.101	8	1	1	1	154	16.8	10.23	37	1	0	0	14035527	High	1		KIFC1	37	#N/A	#N/A
High	Master Protein	O76094	Signal recognition particle subunit SRP72 OS=Homo sapiens OX=9606 GN=SRP72 PE=1 SV=3	0	4.373	2	1	1	1	671	74.6	9.26	36	1	0	0		High	1		SRP72	36	#N/A	#N/A
High	Master Protein	K7EN82	Glycylpeptide N-tetradecanoyltransferase 1 (Fragment) OS=Homo sapiens OX=9606 GN=NMT1 PE=1 SV=1	0	4.109	26	1	1	1	72	8.2	5.06	36	1	0	0		High	1		NMT1	36	#N/A	#N/A
High	Master Protein	E9PL69	Ribonucleoside-diphosphate reductase large subunit OS=Homo sapiens OX=9606 GN=RRM1 PE=1 SV=1	0	2.25	3	1	1	1	570	64.8	6.32	36	1	0	0		High	1		RRM1	36	#N/A	#N/A
Medium	Master Protein	M0QYV2	Acid phosphatase type 7 (Fragment) OS=Homo sapiens OX=9606 GN=ACP7 PE=1 SV=1	0.028	1.09	3	1	1	1	227	26.8	7.94	35	1	0	0	71354656	High	1		ACP7	35	#N/A	#N/A
High	Master Protein	P31939	Bifunctional purine biosynthesis protein ATIC OS=Homo sapiens OX=9606 GN=ATIC PE=1 SV=3	0	7.394	5	2	2	2	592	64.6	6.71	34	2	0	0		High	1		ATIC	34	#N/A	#N/A
High	Master Protein	E5RIC7	DNA topoisomerase I (Fragment) OS=Homo sapiens OX=9606 GN=TOP1MT PE=1 SV=2	0	4.416	4	2	2	1	376	44	8.24	34	2	0	0	1.55007e+06	High	1		TOP1MT	34	#N/A	#N/A
High	Master Protein	Q9Y305	Acyl-coenzyme A thioesterase 9, mitochondrial OS=Homo sapiens OX=9606 GN=ACOT9 PE=1 SV=2	0	3.907	4	2	2	2	439	49.9	8.6	34	2	0	0		High	1		ACOT9	34	#N/A	#N/A
High	Master Protein	B4DDK6	Putative mitochondrial import inner membrane translocase subunit Tim23B OS=Homo sapiens OX=9606 GN=TIMM23B PE=2 SV=1	0	3.663	12	1	1	1	140	14.6	4.48	34	1	0	0		High	1		TIMM23B	34	#N/A	#N/A
High	Master Protein	O00178	GTP-binding protein 1 OS=Homo sapiens OX=9606 GN=GTPBP1 PE=1 SV=3	0	3.26	2	1	1	1	669	72.4	8.34	34	1	0	0	1.65684e+06	High	1		GTPBP1	34	#N/A	#N/A
Medium	Master Protein	H0Y512	Adipocyte plasma membrane-associated protein (Fragment) OS=Homo sapiens OX=9606 GN=APMAP PE=1 SV=1	0.02	1.278	2	1	1	1	409	45.4	5.66	34	1	0	0	7030965	High	1		APMAP	34	#N/A	#N/A
Medium	Master Protein	H7BZB7	Histone lysine demethylase PHF8 (Fragment) OS=Homo sapiens OX=9606 GN=PHF8 PE=1 SV=1	0.02	1.238	4	1	1	1	174	20.3	7.46	34	1	0	0	31516290	High	1		PHF8	34	#N/A	#N/A
High	Master Protein	P28074	Proteasome subunit beta type-5 OS=Homo sapiens OX=9606 GN=PSMB5 PE=1 SV=3	0	4.973	10	2	2	2	263	28.5	6.92	33	2	0	0		High	1		PSMB5	33	#N/A	#N/A
High	Master Protein	F5H157	Ras-related protein Rab-35 (Fragment) OS=Homo sapiens OX=9606 GN=RAB35 PE=1 SV=1	0	3.545	6	1	1	1	185	21.2	8.31	33	1	0	0	4407625	High	1		RAB35	33	#N/A	#N/A
High	Master Protein	A0A0A0MSU2	Mitotic deacetylase-associated SANT domain protein (Fragment) OS=Homo sapiens OX=9606 GN=MIDEAS PE=1 SV=6	0	2.161	3	2	2	2	1018	111.8	9.07	33	2	0	0	1.91366e+06	High	1		MIDEAS	33	#N/A	#N/A
High	Master Protein	P08237	ATP-dependent 6-phosphofructokinase, muscle type OS=Homo sapiens OX=9606 GN=PFKM PE=1 SV=2	0	5.792	2	2	2	2	780	85.1	7.99	32	2	0	0		High	1		PFKM	32	#N/A	#N/A
High	Master Protein	Q06210	Glutamine--fructose-6-phosphate aminotransferase [isomerizing] 1 OS=Homo sapiens OX=9606 GN=GFPT1 PE=1 SV=3	0	3.417	3	2	2	2	699	78.8	7.11	32	2	0	0		High	1		GFPT1	32	#N/A	#N/A
High	Master Protein	P25788	Proteasome subunit alpha type-3 OS=Homo sapiens OX=9606 GN=PSMA3 PE=1 SV=2	0	3.265	5	1	1	1	255	28.4	5.33	32	1	0	0	2576426	High	1		PSMA3	32	#N/A	#N/A
High	Master Protein	O75396	Vesicle-trafficking protein SEC22b OS=Homo sapiens OX=9606 GN=SEC22B PE=1 SV=4	0	3.128	5	1	1	1	215	24.6	6.92	32	1	0	0		High	1		SEC22B	32	#N/A	#N/A
Medium	Master Protein	B1AKN6	Nuclear factor 1 OS=Homo sapiens OX=9606 GN=NFIA PE=1 SV=1	0.01	1.618	3	1	1	1	380	42.3	9.44	32	1	0	0	2.21943e+06	High	1		NFIA	32	#N/A	#N/A
High	Master Protein	Q9UDY4	DnaJ homolog subfamily B member 4 OS=Homo sapiens OX=9606 GN=DNAJB4 PE=1 SV=1	0	11.275	20	5	5	5	337	37.8	8.5	31	5	0	0	6.0169e+06	High	1		DNAJB4	31	#N/A	#N/A
High	Master Protein	A0A0C4DGH5	Cullin-associated NEDD8-dissociated protein 1 (Fragment) OS=Homo sapiens OX=9606 GN=CAND1 PE=1 SV=1	0	3.521	3	2	2	2	770	85.4	5.5	31	2	0	0		High	1		CAND1	31	#N/A	#N/A
Medium	Master Protein	Q96BM1	Ankyrin repeat domain-containing protein 9 OS=Homo sapiens OX=9606 GN=ANKRD9 PE=2 SV=1	0.02	1.286	4	1	1	1	317	34.3	9.47	31	1	0	0		High	1		ANKRD9	31	#N/A	#N/A
High	Master Protein	P09543	2',3'-cyclic-nucleotide 3'-phosphodiesterase OS=Homo sapiens OX=9606 GN=CNP PE=1 SV=2	0	4.569	6	2	2	2	421	47.5	9.07	30	2	0	0		High	1		CNP	30	#N/A	#N/A
High	Master Protein	P61026	Ras-related protein Rab-10 OS=Homo sapiens OX=9606 GN=RAB10 PE=1 SV=1	0	3.767	6	1	1	1	200	22.5	8.38	30	1	0	0		High	1		RAB10	30	#N/A	#N/A
High	Master Protein	Q9H6T3	RNA polymerase II-associated protein 3 OS=Homo sapiens OX=9606 GN=RPAP3 PE=1 SV=2	0	3.003	2	1	1	1	665	75.7	6.84	30	1	0	0		High	1		RPAP3	30	#N/A	#N/A
High	Master Protein	F5H0J3	NADH dehydrogenase [ubiquinone] 1 alpha subcomplex subunit 9, mitochondrial OS=Homo sapiens OX=9606 GN=NDUFA9 PE=1 SV=1	0	2.795	15	1	1	1	136	15.7	8.92	30	1	0	0		High	1		NDUFA9	30	#N/A	#N/A
High	Master Protein	O75886	Signal transducing adapter molecule 2 OS=Homo sapiens OX=9606 GN=STAM2 PE=1 SV=1	0.008	1.793	2	1	1	1	525	58.1	5.07	30	1	0	0	9985721	High	1		STAM2	30	#N/A	#N/A
High	Master Protein	A0A0C4DGN4	Zymogen granule protein 16 homolog B OS=Homo sapiens OX=9606 GN=ZG16B PE=1 SV=1	0.009	1.766	5	1	1	1	178	19.6	5.95	30	1	0	0		High	1		ZG16B	30	#N/A	#N/A
Medium	Master Protein	H0YB43	Proton-coupled amino acid transporter 2 (Fragment) OS=Homo sapiens OX=9606 GN=SLC36A2 PE=4 SV=1	0.033	0.974	7	1	1	1	107	11.5	7.34	30	1	0	0	247533504	High	1		SLC36A2	30	#N/A	#N/A
Medium	Master Protein	H3BSQ1	WD repeat and HMG-box DNA-binding protein 1 (Fragment) OS=Homo sapiens OX=9606 GN=WDHD1 PE=1 SV=1	0.039	0.841	11	1	1	1	64	7.1	6.25	30	1	0	0	89913864	High	1		WDHD1	30	#N/A	#N/A
High	Master Protein	E9PKU7	Neutral alpha-glucosidase AB OS=Homo sapiens OX=9606 GN=GANAB PE=1 SV=1	0	11.145	6	4	4	4	852	96.5	5.94	29	4	0	0	3.22931e+06	High	1		GANAB	29	#N/A	#N/A
High	Master Protein	Q15645	Pachytene checkpoint protein 2 homolog OS=Homo sapiens OX=9606 GN=TRIP13 PE=1 SV=2	0	7.52	8	3	3	3	432	48.5	6.09	29	3	0	0		High	1		TRIP13	29	#N/A	#N/A
High	Master Protein	B4DR61	Protein transport protein Sec61 subunit alpha isoform 1 OS=Homo sapiens OX=9606 GN=SEC61A1 PE=1 SV=1	0	2.843	3	2	2	2	482	52.9	8.24	29	2	0	0		High	1		SEC61A1	29	#N/A	#N/A
High	Master Protein	P34096	Ribonuclease 4 OS=Homo sapiens OX=9606 GN=RNASE4 PE=1 SV=3	0	2.188	7	1	1	1	147	16.8	9.03	29	1	0	0	2456017	High	1		RNASE4	29	#N/A	#N/A
High	Master Protein	Q9H078	Caseinolytic peptidase B protein homolog OS=Homo sapiens OX=9606 GN=CLPB PE=1 SV=1	0.002	2.017	2	1	1	1	707	78.7	9.01	29	1	0	0		High	1		CLPB	29	#N/A	#N/A
High	Master Protein	Q8N122	Regulatory-associated protein of mTOR OS=Homo sapiens OX=9606 GN=RPTOR PE=1 SV=1	0	5.988	2	2	2	2	1335	148.9	6.89	28	2	0	0		High	1		RPTOR	28	#N/A	#N/A
High	Master Protein	H0YL69	Proteasome subunit alpha type (Fragment) OS=Homo sapiens OX=9606 GN=PSMA4 PE=1 SV=1	0	4.511	8	2	2	2	236	26.4	7.71	28	2	0	0	1.61258e+06	High	1		PSMA4	28	#N/A	#N/A
High	Master Protein	P10398	Serine/threonine-protein kinase A-Raf OS=Homo sapiens OX=9606 GN=ARAF PE=1 SV=2	0	3.158	2	1	1	1	606	67.5	9.01	28	1	0	0		High	1		ARAF	28	#N/A	#N/A
High	Master Protein	Q5JVF3	PCI domain-containing protein 2 OS=Homo sapiens OX=9606 GN=PCID2 PE=1 SV=2	0	2.863	4	1	1	1	399	46	8.53	28	1	0	0		High	1		PCID2	28	#N/A	#N/A
High	Master Protein	Q9BVQ7	Spermatogenesis-associated protein 5-like protein 1 OS=Homo sapiens OX=9606 GN=SPATA5L1 PE=1 SV=2	0	2.747	5	2	2	2	753	80.7	8.09	28	2	0	0		High	1		SPATA5L1	28	#N/A	#N/A
High	Master Protein	P30740	Leukocyte elastase inhibitor OS=Homo sapiens OX=9606 GN=SERPINB1 PE=1 SV=1	0.006	1.826	4	1	1	1	379	42.7	6.28	28	1	0	0		High	1		SERPINB1	28	#N/A	#N/A
Medium	Master Protein	H7BZW6	Histone deacetylase complex subunit SAP18 (Fragment) OS=Homo sapiens OX=9606 GN=SAP18 PE=1 SV=2	0.028	1.034	5	1	1	1	143	16	9.13	28	1	0	0		High	1		SAP18	28	#N/A	#N/A
High	Master Protein	P49327	Fatty acid synthase OS=Homo sapiens OX=9606 GN=FASN PE=1 SV=3	0	11.288	3	4	4	4	2511	273.3	6.44	27	4	0	0		High	1		FASN	27	#N/A	#N/A
High	Master Protein	P00966	Argininosuccinate synthase OS=Homo sapiens OX=9606 GN=ASS1 PE=1 SV=2	0	7.761	10	4	4	4	412	46.5	8.02	27	4	0	0		High	1		ASS1	27	#N/A	#N/A
High	Master Protein	O00743	Serine/threonine-protein phosphatase 6 catalytic subunit OS=Homo sapiens OX=9606 GN=PPP6C PE=1 SV=1	0	3.639	4	1	1	1	305	35.1	5.69	27	1	0	0		High	1		PPP6C	27	#N/A	#N/A
Medium	Master Protein	P01031	Complement C5 OS=Homo sapiens OX=9606 GN=C5 PE=1 SV=4	0.016	1.428	1	1	1	1	1676	188.2	6.52	27	1	0	0		High	1		C5	27	#N/A	#N/A
Medium	Master Protein	F5H0U2	C2 domain-containing protein 3 OS=Homo sapiens OX=9606 GN=C2CD3 PE=1 SV=1	0.02	1.245	2	1	1	1	506	56.3	9.76	27	1	0	0	4.39391e+06	High	1		C2CD3	27	#N/A	#N/A
Medium	Master Protein	Q9Y239	Nucleotide-binding oligomerization domain-containing protein 1 OS=Homo sapiens OX=9606 GN=NOD1 PE=1 SV=1	0.028	1.063	1	1	1	1	953	107.6	7.11	27	1	0	0	4758371	High	1		NOD1	27	#N/A	#N/A
Medium	Master Protein	P51816	AF4/FMR2 family member 2 OS=Homo sapiens OX=9606 GN=AFF2 PE=1 SV=4	0.028	1.06	1	1	1	1	1311	144.7	8.05	27	1	0	0	4655434	High	1		AFF2	27	#N/A	#N/A
High	Master Protein	D6RGZ2	THO complex subunit 3 OS=Homo sapiens OX=9606 GN=THOC3 PE=1 SV=1	0	3.485	10	1	1	1	105	11.1	10.15	26	1	0	0		High	1		THOC3	26	#N/A	#N/A
High	Master Protein	O95487	Protein transport protein Sec24B OS=Homo sapiens OX=9606 GN=SEC24B PE=1 SV=2	0	2.613	1	1	1	1	1268	137.3	6.67	26	1	0	0		High	1		SEC24B	26	#N/A	#N/A
Medium	Master Protein	A0A087WVV1	Proteasome subunit beta type-2 OS=Homo sapiens OX=9606 GN=PSMB2 PE=1 SV=1	0.019	1.361	13	1	1	1	84	9.6	8.78	26	1	0	0		High	1		PSMB2	26	#N/A	#N/A
High	Master Protein	P21796	Voltage-dependent anion-selective channel protein 1 OS=Homo sapiens OX=9606 GN=VDAC1 PE=1 SV=2	0	4.419	7	1	1	1	283	30.8	8.54	25	1	0	0		High	1		VDAC1	25	#N/A	#N/A
High	Master Protein	P50995	Annexin A11 OS=Homo sapiens OX=9606 GN=ANXA11 PE=1 SV=1	0	4.065	2	1	1	1	505	54.4	7.65	25	1	0	0	1.23173e+06	High	1		ANXA11	25	#N/A	#N/A
High	Master Protein	P55010	Eukaryotic translation initiation factor 5 OS=Homo sapiens OX=9606 GN=EIF5 PE=1 SV=2	0	3.624	2	1	1	1	431	49.2	5.58	25	1	0	0		High	1		EIF5	25	#N/A	#N/A
High	Master Protein	Q9UHB9	Signal recognition particle subunit SRP68 OS=Homo sapiens OX=9606 GN=SRP68 PE=1 SV=2	0	3.225	2	1	1	1	627	70.7	8.56	25	1	0	0		High	1		SRP68	25	#N/A	#N/A
High	Master Protein	O76031	ATP-dependent Clp protease ATP-binding subunit clpX-like, mitochondrial OS=Homo sapiens OX=9606 GN=CLPX PE=1 SV=2	0	2.308	2	1	1	1	633	69.2	7.58	25	1	0	0		High	1		CLPX	25	#N/A	#N/A
High	Master Protein	G3V3H3	Kinesin light chain OS=Homo sapiens OX=9606 GN=KLC1 PE=1 SV=1	0	2.178	2	1	1	1	609	68.7	5.96	25	1	0	0		High	1		KLC1	25	#N/A	#N/A
High	Master Protein	Q96CS3	FAS-associated factor 2 OS=Homo sapiens OX=9606 GN=FAF2 PE=1 SV=2	0.009	1.75	2	1	1	1	445	52.6	5.62	25	1	0	0		High	1		FAF2	25	#N/A	#N/A
High	Master Protein	M0R1D6	DnaJ homolog subfamily B member 1 (Fragment) OS=Homo sapiens OX=9606 GN=DNAJB1 PE=1 SV=1	0.01	1.663	11	1	1	1	91	10.3	8.19	25	1	0	0		High	1		DNAJB1	25	#N/A	#N/A
Medium	Master Protein	A0A3F2YNW8	Inositol 1,4,5-trisphosphate receptor type 1 OS=Homo sapiens OX=9606 GN=ITPR1 PE=1 SV=1	0.011	1.609	0	1	1	1	2750	312.8	6.04	25	1	0	0		High	1		ITPR1	25	#N/A	#N/A
Medium	Master Protein	A6NML8	Diaphanous homolog 2 (Drosophila), isoform CRA_c OS=Homo sapiens OX=9606 GN=DIAPH2 PE=1 SV=3	0.028	1.043	1	1	1	1	1096	124.8	6.43	25	1	0	0	2.2565e+06	High	1		DIAPH2	25	#N/A	#N/A
High	Master Protein	Q92828	Coronin-2A OS=Homo sapiens OX=9606 GN=CORO2A PE=1 SV=2	0	3.208	2	1	1	1	525	59.7	8.05	24	1	0	0		High	1		CORO2A	24	#N/A	#N/A
High	Master Protein	A0A087WUE9	Symplekin OS=Homo sapiens OX=9606 GN=SYMPK PE=1 SV=1	0	2.439	2	1	1	1	1058	117.4	6.89	24	1	0	0		High	1		SYMPK	24	#N/A	#N/A
High	Master Protein	C9J2Q4	Septin-2 (Fragment) OS=Homo sapiens OX=9606 GN=SEPTIN2 PE=1 SV=1	0.002	2.027	5	1	1	1	184	21.1	5.47	23	1	0	0		High	1		SEPTIN2	23	#N/A	#N/A
High	Master Protein	P15291	Beta-1,4-galactosyltransferase 1 OS=Homo sapiens OX=9606 GN=B4GALT1 PE=1 SV=5	0.002	1.979	2	1	1	1	398	43.9	8.65	22	1	0	0		High	1		B4GALT1	22	#N/A	#N/A
High	Master Protein	P35232	Prohibitin OS=Homo sapiens OX=9606 GN=PHB PE=1 SV=1	0	5.242	11	3	3	3	272	29.8	5.76	21	3	0	0		High	1		PHB	21	#N/A	#N/A
High	Master Protein	Q99733	Nucleosome assembly protein 1-like 4 OS=Homo sapiens OX=9606 GN=NAP1L4 PE=1 SV=1	0	4.035	7	2	2	1	375	42.8	4.69	21	2	0	0		High	1		NAP1L4	21	#N/A	#N/A
High	Master Protein	A0A494C108	Protein KRI1 homolog OS=Homo sapiens OX=9606 GN=KRI1 PE=1 SV=1	0.001	2.062	3	1	1	1	709	83.2	5.17	20	1	0	0		High	1		KRI1	20	#N/A	#N/A
Medium	Master Protein	Q99848	Probable rRNA-processing protein EBP2 OS=Homo sapiens OX=9606 GN=EBNA1BP2 PE=1 SV=2	0.011	1.601	3	1	1	1	306	34.8	10.1	20	1	0	0		High	1		EBNA1BP2	20	#N/A	#N/A
High	Master Protein	Q13356	RING-type E3 ubiquitin-protein ligase PPIL2 OS=Homo sapiens OX=9606 GN=PPIL2 PE=1 SV=1	0	3.832	4	1	1	1	520	58.8	8.78	19	1	0	0	1.60981e+06	High	1		PPIL2	19	#N/A	#N/A
High	Master Protein	Q96RT1	Erbin OS=Homo sapiens OX=9606 GN=ERBIN PE=1 SV=2	0	3.706	3	2	2	2	1412	158.2	5.5	19	2	0	0	1.67565e+06	High	1		ERBIN	19	#N/A	#N/A
High	Master Protein	B4DJV5	Periodic tryptophan protein 1 homolog OS=Homo sapiens OX=9606 GN=PWP1 PE=1 SV=1	0	3.384	5	2	2	2	439	49	4.78	19	2	0	0		High	1		PWP1	19	#N/A	#N/A
High	Master Protein	P05089	Arginase-1 OS=Homo sapiens OX=9606 GN=ARG1 PE=1 SV=2	0	2.432	4	1	1	1	322	34.7	7.21	19	1	0	0		High	1		ARG1	19	#N/A	#N/A
High	Master Protein	Q8WUM4	Programmed cell death 6-interacting protein OS=Homo sapiens OX=9606 GN=PDCD6IP PE=1 SV=1	0.002	2.026	1	1	1	1	868	96	6.52	19	1	0	0	3.74291e+06	High	1		PDCD6IP	19	#N/A	#N/A
High	Master Protein	P60953	Cell division control protein 42 homolog OS=Homo sapiens OX=9606 GN=CDC42 PE=1 SV=2	0.01	1.651	5	1	1	1	191	21.2	6.55	19	1	0	0		High	1		CDC42	19	#N/A	#N/A
Medium	Master Protein	Q7Z5H4	Vomeronasal type-1 receptor 5 OS=Homo sapiens OX=9606 GN=VN1R5 PE=2 SV=2	0.023	1.218	2	1	1	1	357	40.8	9.2	19	1	0	0	15297343	High	1		VN1R5	19	#N/A	#N/A
Medium	Master Protein	P53367	Arfaptin-1 OS=Homo sapiens OX=9606 GN=ARFIP1 PE=1 SV=2	0.028	1.093	3	1	1	1	373	41.7	6.7	19	1	0	0	3323316	High	1		ARFIP1	19	#N/A	#N/A
High	Master Protein	E9PEX6	Dihydrolipoyl dehydrogenase OS=Homo sapiens OX=9606 GN=DLD PE=1 SV=1	0	7.239	5	2	2	2	486	51.8	7.96	18	2	0	0		High	1		DLD	18	#N/A	#N/A
High	Master Protein	G3V1M7	Very long-chain-specific acyl-CoA dehydrogenase, mitochondrial (Fragment) OS=Homo sapiens OX=9606 GN=ACADVL PE=1 SV=2	0	3.232	7	1	1	1	282	30.7	8.75	18	1	0	0		High	1		ACADVL	18	#N/A	#N/A
High	Master Protein	A0A087WYS6	Proteasome endopeptidase complex OS=Homo sapiens OX=9606 GN=PSMA8 PE=1 SV=1	0.007	1.8	5	1	1	1	224	25	8.76	18	1	0	0	2449208	High	1		PSMA8	18	#N/A	#N/A
High	Master Protein	Q9NUQ8	ATP-binding cassette sub-family F member 3 OS=Homo sapiens OX=9606 GN=ABCF3 PE=1 SV=2	0.01	1.676	2	1	1	1	709	79.7	6.34	18	1	0	0		High	1		ABCF3	18	#N/A	#N/A
High	Master Protein	H0YMN4	SH2 domain-containing adapter protein F (Fragment) OS=Homo sapiens OX=9606 GN=SHF PE=1 SV=2	0	2.487	6	1	1	1	161	17.9	7.3	17	1	0	0	7.94429e+06	High	1		SHF	17	#N/A	#N/A
High	Master Protein	O95391	Pre-mRNA-splicing factor SLU7 OS=Homo sapiens OX=9606 GN=SLU7 PE=1 SV=2	0.002	2.055	5	1	1	1	586	68.3	7.14	17	1	0	0		High	1		SLU7	17	#N/A	#N/A
High	Master Protein	E9PIX0	Protein HGH1 homolog OS=Homo sapiens OX=9606 GN=HGH1 PE=1 SV=1	0.006	1.895	14	1	1	1	85	8.4	8.57	17	1	0	0	2.71101e+06	High	1		HGH1	17	#N/A	#N/A
Medium	Master Protein	P05023	Sodium/potassium-transporting ATPase subunit alpha-1 OS=Homo sapiens OX=9606 GN=ATP1A1 PE=1 SV=1	0.02	1.354	1	1	1	1	1023	112.8	5.49	17	1	0	0		High	1		ATP1A1	17	#N/A	#N/A
Medium	Master Protein	M0R061	Coatomer subunit epsilon OS=Homo sapiens OX=9606 GN=COPE PE=1 SV=1	0.033	0.966	14	1	1	1	146	16.4	9.76	17	1	0	0		High	1		COPE	17	#N/A	#N/A
High	Master Protein	P28482	Mitogen-activated protein kinase 1 OS=Homo sapiens OX=9606 GN=MAPK1 PE=1 SV=3	0	2.473	4	1	1	1	360	41.4	6.98	16	1	0	0	2.91832e+06	High	1	Acetyl [N-Term]	MAPK1	16	#N/A	#N/A
High	Master Protein	Q9Y5X1	Sorting nexin-9 OS=Homo sapiens OX=9606 GN=SNX9 PE=1 SV=1	0.002	1.983	2	1	1	1	595	66.6	5.58	16	1	0	0		High	1		SNX9	16	#N/A	#N/A
High	Master Protein	A0A0C4DGG8	Cell division cycle and apoptosis regulator protein 1 (Fragment) OS=Homo sapiens OX=9606 GN=CCAR1 PE=1 SV=1	0.009	1.719	1	1	1	1	1043	120.4	5.92	16	1	0	0		High	1		CCAR1	16	#N/A	#N/A
High	Master Protein	Q53TS8	C2 calcium-dependent domain-containing protein 6 OS=Homo sapiens OX=9606 GN=C2CD6 PE=1 SV=1	0.01	1.651	2	1	1	1	623	71.1	7.02	16	1	0	0	1.24052e+06	High	1		C2CD6	16	#N/A	#N/A
Medium	Master Protein	P62491	Ras-related protein Rab-11A OS=Homo sapiens OX=9606 GN=RAB11A PE=1 SV=3	0.01	1.629	6	1	1	1	216	24.4	6.57	16	1	0	0		High	1		RAB11A	16	#N/A	#N/A
High	Master Protein	E9PQH6	Rho-related GTP-binding protein RhoC (Fragment) OS=Homo sapiens OX=9606 GN=RHOC PE=1 SV=1	0	3.861	8	1	1	1	169	19.2	5.1	15	1	0	0		High	1		RHOC	15	#N/A	#N/A
High	Master Protein	Q9HB71	Calcyclin-binding protein OS=Homo sapiens OX=9606 GN=CACYBP PE=1 SV=2	0	2.852	6	1	1	1	228	26.2	8.25	15	1	0	0		High	1	Acetyl [N-Term]	CACYBP	15	#N/A	#N/A
Medium	Master Protein	Q92833	Protein Jumonji OS=Homo sapiens OX=9606 GN=JARID2 PE=1 SV=2	0.015	1.467	1	1	1	1	1246	138.6	9.38	15	1	0	0	3709170	High	1		JARID2	15	#N/A	#N/A
High	Master Protein	Q9UBQ5	Eukaryotic translation initiation factor 3 subunit K OS=Homo sapiens OX=9606 GN=EIF3K PE=1 SV=1	0	2.624	5	1	1	1	218	25	4.93	14	1	0	0		High	1		EIF3K	14	#N/A	#N/A
High	Master Protein	Q96N66	Lysophospholipid acyltransferase 7 OS=Homo sapiens OX=9606 GN=MBOAT7 PE=1 SV=2	0.003	1.943	3	1	1	1	472	52.7	8.97	14	1	0	0		High	1		MBOAT7	14	#N/A	#N/A
High	Master Protein	Q9NXW2	DnaJ homolog subfamily B member 12 OS=Homo sapiens OX=9606 GN=DNAJB12 PE=1 SV=5	0	3.477	6	2	2	2	375	41.8	8.69	13	2	0	0	1.69517e+06	High	1		DNAJB12	13	#N/A	#N/A
High	Master Protein	P05109	Protein S100-A8 OS=Homo sapiens OX=9606 GN=S100A8 PE=1 SV=1	0.002	1.987	12	1	1	1	93	10.8	7.03	13	1	0	0		High	1		S100A8	13	#N/A	#N/A
Medium	Master Protein	C9J014	Sorting nexin-8 (Fragment) OS=Homo sapiens OX=9606 GN=SNX8 PE=1 SV=1	0.044	0.756	6	1	1	1	176	20.5	9.51	13	1	0	0	46562620	High	1		SNX8	13	#N/A	#N/A
